# Supplementary material for: HNRNPK maintains epidermal progenitor function through transcription of proliferation genes and degrading differentiation promoting mRNAs
Source: Nat Commun. 2019 Sep 13;10:4198. doi: 10.1038/s41467-019-12238-x (PMC6744489; doi:10.1038/s41467-019-12238-x)
Supplement: Supplementary file 4 — Supplementary Data 1 [file 41467_2019_12238_MOESM4_ESM.xlsx]

## Sheet: Sheet1
Supplementary Data 1. Global Gene Expression Profiling Comparing Control and HNRNPKi Cells. Related to Figure 1.
RNA-Seq comparing control and HNRNPK knockdown cells. Samples were performed in biological duplicates.
Significant changes between control (CTL) and HNRNPKi cells were identified by ANOVA
with a p-value of less than or equal to 0.05 and an average fold change of greater than or equal to 2
positive fold change values indicate fold increase in HNRNPK knockdown as compared to control (CTL)
negative fold change values indicate fold decrease in HNRNPK knockdown as compared to control (CTL)
Gene Symbol	p-value	Fold-Change(HNRNPKi/ CTLi)
A2ML1	0.000434866	4.90314
AACS	0.000157994	-2.65166
AARS2	0.00108978	-2.38262
AATBC	0.00443053	3.18048
ABCA11P	0.0180227	-2.00398
ABCA12	0.00101527	3.16516
ABCA2	0.000480897	3.22893
ABCG2	0.0194047	-2.65282
ABHD11	0.00568502	-2.86579
ABHD4	0.00454473	3.29576
ABL2	0.0031172	2.07298
ABLIM2	0.00178952	6.77504
ABLIM3	0.00448096	2.69507
ABTB2	0.00162838	2.76352
ACAA2	0.0171984	-2.79603
ACAD11	0.0071084	-2.43842
ACADM	0.00929519	-2.039
ACAT1	0.00423044	-2.30768
ACAT2	5.33064e-05	-4.06859
ACBD4	0.00745593	2.06113
ACCS	0.00970267	2.15486
ACD	0.0177274	-2.20738
ACER3	0.00367698	-2.15272
ACKR3	0.00491627	8.04906
ACLY	0.000147107	-2.81798
ACOT11	0.0190465	-2.33401
ACOT8	0.00711267	-2.07286
ACOX3	0.00288726	-3.20719
ACP2	0.0122569	-2.23979
ACP7	0.00321506	6.37086
ACSL4	0.000744646	-2.2752
ACSS2	0.00138342	-3.18789
ACTR1B	0.00237799	-3.4228
ACVR2B	0.0088936	2.21077
ACY1	0.00435865	-2.10761
ADAMTS15	0.00204097	4.14538
ADAMTS19	0.00161228	2.14105
ADAMTS6	0.000823518	-3.62584
ADAMTS9	0.0156429	3.43771
ADAP1	5.67817e-05	-2.55043
ADCK3	0.0205493	3.87806
ADCY1	0.0022024	6.93475
ADCY10P1	0.0223497	3.99397
ADGRA2	0.0206094	2.80146
ADGRE2	0.0226365	2.5598
ADGRG1	0.00183407	2.19913
ADGRG6	0.00182853	-2.18507
ADM	0.00111978	2.36568
ADM2	0.00210623	3.81086
ADORA2B	0.00503579	-4.51691
ADSS	0.00268497	-2.2961
AES	0.00349656	-2.11616
AGAP11	0.000501218	29.032
AGAP4	0.0144131	2.10563
AGAP6	0.0142775	2.91227
AGAP9	0.0281706	2.24449
AGPAT5	0.00333	-2.09889
AGR2	0.00642741	-2.94248
AGRN	0.00836821	-2.4149
AHR	0.00119058	2.00739
AIFM3	0.0355335	5.92268
AJAP1	0.00615429	-2.17086
AKAP17A	0.000651833	2.38149
AKAP2	0.000302587	-2.21485
AKAP8L	0.00404941	2.23304
ALDH1B1	0.0024851	-2.4384
ALDH4A1	9.28729e-05	-2.63491
ALDH5A1	0.0331401	4.16522
ALDH7A1	0.000784506	-3.61924
ALG10B	0.000590868	-2.01197
ALS2CL	0.000456364	2.43739
ALX3	0.000732352	2.87067
AMACR	0.0163584	-2.08912
AMT	0.00497543	3.0488
ANGPTL4	0.000531336	-5.60555
ANK2	0.00521374	2.96262
ANKRD23	0.0264966	4.33557
ANKRD33B	0.00437601	-2.8294
ANKRD65	0.00580611	2.07021
ANKS6	0.000158034	-2.49108
ANLN	5.86611e-05	-5.7803
ANO1	5.58825e-05	-2.53886
ANP32E	0.000769988	-2.88237
ANPEP	0.00233693	-6.67799
ANXA6	0.000669622	-7.0297
ANXA8	4.27851e-05	-2.49664
ANXA8L1	0.00048528	-2.25952
AOC2	7.30609e-05	11.6498
AOX1	0.00548972	-8.02771
AP1S1	0.000102369	-2.00111
APC2	0.00111858	2.33022
APCDD1	0.00228371	5.21254
APCDD1L	0.0488995	-2.53839
APITD1	0.0132518	-2.12737
APLN	3.13359e-05	-30.4916
APOBEC3G	0.01851	-2.39519
APOL2	0.000283225	-2.54251
APOL6	0.000413307	2.26606
APOLD1	0.0380108	3.22981
APOO	0.00920363	-2.55353
ARF5	0.00777569	-2.1688
ARFIP2	0.00482064	-2.44204
ARHGAP11A	0.000487549	-4.70375
ARHGAP11B	0.0165298	-3.06504
ARHGAP18	0.000324686	-4.66244
ARHGAP19	0.00302973	-2.0266
ARHGAP25	0.00050258	-3.13506
ARHGAP32	0.00434197	2.21387
ARHGDIB	0.000972997	-4.08478
ARHGEF19	0.0124091	-2.61544
ARHGEF2	0.000797767	2.54745
ARHGEF25	0.00781922	5.12663
ARHGEF37	0.00450962	2.64093
ARID3B	0.00397435	2.36809
ARL3	0.00742865	-2.16793
ARL4C	0.000508265	-2.06334
ARL5A	0.00210088	-2.058
ARL6IP6	0.00347943	-2.68528
ARPC4-TTLL3	0.00292531	2.36742
ARRB1	0.0207798	2.74798
ARRDC4	0.00213754	2.22513
ARSJ	0.00592742	-2.46444
ARV1	0.00354867	-2.47219
ASAP2	0.000757201	-2.83932
ASF1B	0.0015065	-6.01266
ASH2L	0.00904426	-2.26335
ASMTL	0.00433213	-2.64753
ASNS	0.00145834	2.03241
ASPH	0.000874297	-2.16897
ASPM	0.000362157	-5.07671
ASS1	0.00153816	3.0122
ATAD2	0.0032911	-3.662
ATAD3C	0.0389983	2.19152
ATAD5	0.00192459	-3.38423
ATF3	0.00191474	5.68375
ATG10	0.000769696	-3.45442
ATG16L2	0.0436544	-2.13504
ATG2A	0.00291374	2.19927
ATG4C	0.00205869	-2.19088
ATOX1	0.0120819	-2.5875
ATP2A1	0.00196272	6.07329
ATP2B4	0.000467145	-3.06111
ATP2C2	0.0229822	3.1482
ATP5D	0.00502629	-5.58089
ATP5G1	0.00143929	-4.96946
ATP5S	0.0239828	-2.0582
ATP6V0A2	0.0255085	-2.17383
ATPAF2	0.0105815	-2.21986
ATRIP	0.00366806	-2.47492
AURKA	3.01253e-05	-3.07726
AURKB	0.00427955	-4.56319
AVPI1	0.00015536	3.63927
B3GALT4	0.0013959	2.08803
B3GALT6	0.0150132	-2.70726
B3GLCT	0.00462809	-2.06753
B4GALNT2	0.00745037	2.8595
B4GALT6	0.0185051	-2.05501
B9D1	0.00753019	-3.74275
BAIAP3	0.00378472	2.78105
BAMBI	0.000238236	9.20907
BARD1	0.00135758	-2.82303
BBC3	0.00157496	4.15776
BBIP1	0.00129419	-3.08093
BCAP29	0.00243684	-2.031
BCKDHA	0.000823848	-4.18957
BCL2L11	0.000195441	2.30713
BCL3	0.0109893	2.87432
BCR	0.00119417	-2.08745
BDKRB2	0.00435058	-6.22052
BEND3P3	0.00960759	2.04855
BEX2	0.00199368	4.72554
BHLHE41	0.0297408	2.76898
BIRC3	0.00206462	2.33884
BIRC5	0.000499172	-5.73525
BLACAT1	0.00120303	2.45317
BLM	0.0024838	-8.88105
BMP6	0.000870893	7.43882
BNIPL	0.0013396	7.80816
BOLA3	0.00339084	-2.10076
BRCA1	0.0013691	-3.3675
BRCA2	0.00353216	-4.46973
BRI3BP	0.010774	-2.14049
BRIP1	0.00366686	-4.03734
BRWD1	0.000602658	2.27425
BST2	0.0199929	-3.02572
BTBD19	0.00526348	2.24292
BTBD2	0.002376	-2.57819
BTG1	0.00102919	3.45288
BTG2	0.000359751	2.80556
BTN2A2	0.0049575	2.02168
BUB1	2.49391e-07	-4.73924
BUB1B	0.00137019	-4.59949
BZW2	0.00152863	-2.03692
C10orf10	0.000143371	6.69693
C11orf24	0.00653554	-2.25789
C11orf52	0.0164864	2.74422
C12orf66	0.000613598	-2.3927
C12orf75	0.00123019	-3.02574
C12orf76	0.0273704	-2.28315
C14orf1	0.0110912	-2.01699
C14orf119	0.0018931	-2.02018
C14orf142	0.00373452	-2.96074
C14orf80	0.0156665	-2.92413
C15orf62	0.00570351	3.09421
C16orf59	0.0243053	-3.74791
C16orf74	0.00032028	-5.38477
C17orf53	0.00927529	-3.55637
C18orf54	0.00694608	-4.50866
C1R	0.0102864	4.14238
C1S	0.00149707	7.26932
C1orf106	0.00010688	2.34711
C1orf112	0.0254282	-2.39911
C1orf115	0.0195525	2.10008
C1orf131	0.0269224	-2.15086
C1orf216	0.00129663	-3.14147
C1orf74	8.13231e-05	5.97333
C20orf27	0.000890902	-2.21336
C21orf58	0.0239554	-2.49242
C2CD2	0.000917346	-2.03968
C3orf67	0.0493934	2.3612
C4orf46	0.000111053	-2.75833
C5	0.0399827	-2.93617
C5orf34	0.0236787	-3.29833
C5orf38	0.0116804	2.03771
C6orf132	0.000368537	2.38712
C6orf223	0.0249699	-3.5894
C6orf48	0.00150648	2.95586
C7orf13	0.00507003	2.96909
C7orf31	0.0153827	2.49857
C8orf37	0.00893178	-3.18041
C9orf3	0.00309487	2.03287
C9orf9	0.000782435	-2.23477
CA2	0.00589633	2.46017
CACNA2D1	0.0265999	2.25587
CACYBP	0.00075112	-2.17475
CALB1	8.10565e-05	15.9942
CALM3	0.000682674	-2.63617
CALML3	0.0142938	2.04988
CALML5	0.00133635	5.08186
CALR	0.000192523	-3.63918
CAMKK1	0.0175181	-2.52783
CAPN10-AS1	0.000651292	3.26569
CAPN2	0.000190108	-2.99731
CAPN3	0.00931011	2.8309
CAPNS1	0.000459114	-4.72858
CAPS	0.00904311	2.47819
CARNMT1	0.00437243	-2.37068
CASC10	0.0184151	2.90453
CASC5	5.97128e-05	-4.60455
CASZ1	0.00293384	4.20339
CAV1	0.000130957	-2.43589
CAV2	0.000104509	-3.13253
CBLB	0.0210649	2.02688
CBR3	0.00615922	-3.23383
CBX4	0.00643249	4.80729
CBX5	0.00184582	-2.26735
CCBE1	0.000499034	-5.25828
CCBL1	0.00168116	-5.08668
CCDC103	0.0115655	-3.06588
CCDC122	0.0278263	-2.17973
CCDC136	0.00487782	4.11552
CCDC146	0.00477629	4.56041
CCDC150	0.00239175	-2.51591
CCDC152	0.0095628	-2.33206
CCDC171	0.0156785	3.09408
CCDC18	0.00059932	-3.7158
CCDC18-AS1	0.0367411	2.01563
CCDC183-AS1	0.000657057	2.39886
CCDC25	0.00460806	-2.00089
CCDC64B	0.0131035	4.64358
CCDC8	0.00617202	-2.3862
CCDC88A	0.000949109	-2.80162
CCM2	0.00223224	-2.35186
CCNA2	0.0022537	-4.82369
CCNB1	0.000924085	-4.7877
CCNB2	0.000213728	-4.15626
CCND3	0.00449717	-2.35353
CCNE2	0.00231212	-4.23293
CCNF	0.000394568	-3.20218
CCNJL	0.00442847	-2.24422
CD101	0.0184504	3.53028
CD163L1	0.0176762	-3.60679
CD274	0.00213621	-2.57417
CD320	0.0038042	-2.41861
CD47	0.00138011	-2.05221
CD55	0.00291602	3.4523
CD83	0.001873	-2.21331
CD99P1	0.0191058	2.02642
CDA	0.00436121	-3.2014
CDADC1	0.000820738	2.39628
CDC20	0.000490137	-6.2078
CDC25A	0.00296871	-5.90173
CDC25C	0.00148409	-5.04385
CDC42EP2	0.00643371	-2.50437
CDC45	0.00188275	-10.1367
CDC6	0.00308786	-5.69517
CDC7	0.00183747	-3.22454
CDCA2	0.00162093	-4.79873
CDCA3	0.00167937	-4.90086
CDCA4	0.00060105	-2.12693
CDCA5	0.000684777	-4.71924
CDCA7	0.000156421	-5.84529
CDCA7L	0.000176513	-2.98675
CDCA8	0.00397912	-4.41187
CDH11	0.0163112	-3.11196
CDK1	0.000102966	-5.02319
CDK2	0.00744223	-2.46799
CDKN1A	0.000172016	2.51071
CDKN1C	0.00267092	7.47985
CDKN2A	0.0125764	-2.05054
CDKN2AIPNL	0.00388292	-4.49311
CDKN2B	0.000470658	3.6851
CDKN3	0.00127891	-9.98385
CDSN	0.000413092	3.78182
CDT1	0.00780211	-4.14308
CEACAM19	0.0212431	3.04742
CEBPA	0.00203235	11.9176
CEL	0.0121176	3.08047
CEMIP	0.0131294	2.03771
CEMP1	0.00922516	2.04867
CENPA	0.00135051	-5.53856
CENPE	0.000373985	-4.31493
CENPF	0.000248272	-3.96309
CENPH	0.00139933	-4.55942
CENPI	0.00481902	-6.70906
CENPJ	0.00412315	-3.79679
CENPK	0.00310964	-6.15997
CENPL	0.00135091	-2.37303
CENPM	0.00260503	-7.11507
CENPN	0.00267002	-3.25038
CENPO	0.00302159	-2.51105
CENPP	0.00594937	-4.15736
CENPQ	0.00136313	-2.72106
CENPU	0.00403396	-3.83757
CENPW	0.00215969	-5.69235
CEP128	0.0027993	-2.07225
CEP55	0.000133159	-6.1617
CEP78	0.00400843	-2.07283
CES3	0.0246329	3.28354
CFH	0.0115914	-4.58863
CGN	0.000209691	3.94514
CHAC1	0.000126926	5.57023
CHAD	0.00895434	3.03508
CHAF1A	0.000629561	-2.94732
CHAF1B	0.000400457	-2.90308
CHEK1	0.00280169	-3.04725
CHEK2	0.0191875	-2.43713
CHMP1B2P	0.00616494	2.01958
CHPT1	0.0121021	-2.83026
CHRNA5	0.0281091	-3.11344
CHRNB2	0.0017726	5.44686
CHST6	0.0291674	-2.74224
CHST7	0.0118116	-2.18394
CHTF18	0.0144858	-3.29587
CIART	0.0240128	3.75666
CIB2	0.0249537	-2.01353
CIDECP	0.0263741	2.71833
CIT	0.000862721	-4.7367
CITED4	0.00298468	-2.09706
CKAP2L	0.000444448	-4.96656
CKAP4	0.000160524	-2.07197
CKB	0.00343986	3.96461
CKLF	0.00338693	-2.0713
CKS1B	0.0011874	-2.9414
CKS2	0.00294917	-2.4202
CLCA2	0.000482431	-2.76064
CLCN4	0.00600085	3.50042
CLDN1	0.000180805	4.88708
CLDN15	0.00918354	6.93189
CLDN23	0.0458693	2.22931
CLDN4	0.00264458	5.05758
CLDN7	0.000174252	3.71555
CLEC11A	0.0409563	2.00748
CLIP2	0.000556361	-2.61751
CLK1	0.00148983	2.28333
CLN5	0.00208862	-2.00036
CLN6	0.00579828	-3.68233
CLPTM1L	0.00310595	-2.09816
CLSPN	1.14706e-05	-5.74374
CMC2	0.00438258	-2.00211
CMTM3	0.00902622	-2.48964
CNDP2	8.80173e-05	-3.52734
CNN3	0.000429861	-2.01683
CNPY4	0.00713211	-3.26215
CNTF	0.00760367	2.34075
CNTN1	1.43656e-05	-2.44821
CNTNAP1	0.00374316	-2.50924
CNTRL	0.00744943	-2.202
COL12A1	0.00108593	-2.07336
COL13A1	0.000247816	-4.22319
COL18A1	0.00445534	-3.03179
COL1A1	0.00960864	2.63096
COL4A2	0.00112854	-2.11897
COL4A4	0.00014322	2.41946
COL5A2	0.00997726	-2.68315
COL6A1	0.0040352	5.298
COL8A1	0.000221801	-10.5826
COL9A2	0.00904958	-2.29968
CORO1A	0.00191777	-6.57043
CORO2A	0.00101752	-6.89855
COTL1	0.00107493	-2.31313
COX14	0.000529592	-2.45146
COX19	0.000330458	2.77647
COX6B2	0.00773371	3.03891
CPA6	0.0313921	2.47404
CPE	0.00368408	6.68552
CPEB3	0.00697885	3.9543
CPNE2	0.00240065	-3.42448
CPT1B	0.000953457	4.26353
CRABP2	0.000344951	6.52485
CRACR2B	0.0461401	3.12683
CRAT	0.00014219	-2.58284
CRBN	0.00108925	2.11036
CRCT1	4.25248e-05	24.2597
CREB5	0.0119566	-3.31847
CREBRF	0.000121912	7.26482
CREG2	0.00107419	5.05703
CRELD2	0.00166681	-5.70875
CRHR1-IT1	0.0157238	2.29541
CRISPLD2	0.00665682	3.29706
CRYAB	0.00178026	9.21755
CSAD	0.00421615	2.71879
CSE1L	0.00176716	-2.9594
CSF3	0.00209684	-7.24503
CSMD3	0.0128901	-2.36555
CST3	0.00159149	-3.07588
CSTB	8.07637e-05	2.27226
CT62	0.00258469	-3.78121
CTAGE1	0.0172765	2.98138
CTAGE10P	0.00349001	2.88545
CTAGE15	0.000438537	2.00174
CTAGE5	0.00057696	2.28711
CTBP1-AS	0.0442018	2.36167
CTGF	4.8329e-05	-3.02118
CTH	0.000966049	2.3736
CTNNAL1	0.000505467	-5.90941
CTPS1	5.81963e-05	-2.74608
CTSD	0.00180579	3.41602
CTSH	0.000246688	6.46084
CUL7	0.000348141	2.17987
CUTC	0.00766564	-2.06772
CXCL1	0.00135952	-2.15376
CXCL16	0.0144671	2.4603
CXCL3	0.017837	-2.06222
CXXC5	0.0314371	2.93035
CXorf38	0.00203991	-2.19726
CXorf57	0.0260142	-2.62126
CYB5RL	0.0302288	2.29425
CYFIP2	0.0259771	7.69988
CYGB	0.000383822	-3.53912
CYP1A1	0.00285431	23.1516
CYP1B1	0.00600946	18.3893
CYP24A1	1.39154e-05	18.1236
CYP26B1	0.0150904	2.50293
CYP27A1	0.0489761	2.08566
CYP27B1	0.0015635	-3.7231
CYP27C1	0.0105001	-2.63963
CYP2S1	0.00507688	2.51183
CYP2U1	0.00773872	-2.23131
CYP3A5	0.00107345	2.79121
CYP4F11	0.0290204	-2.05624
CYP4V2	0.00577614	-4.62212
CYP51A1	0.000416361	-2.54317
CYR61	0.000472787	-2.32744
CYSRT1	0.0244298	4.61297
DAP	0.00602917	-2.06239
DAPK1	0.0028302	5.56042
DBF4	8.38539e-07	-2.71334
DBF4B	0.0393507	-3.09909
DBNDD1	0.000801086	2.53837
DBNL	0.0034259	-2.0315
DBP	0.00426979	7.54138
DCAKD	0.00271698	-4.66219
DCBLD2	0.00031071	-2.38788
DCN	0.0210521	6.83702
DCTN1	0.000418229	-4.02785
DDAH2	0.004355	2.08485
DDIAS	0.000395019	-4.81432
DDIT3	0.000304184	13.6417
DDT	0.0106998	-3.13307
DDX39A	0.00253813	-2.07891
DEFB1	0.00780254	3.11138
DENND2C	0.00063832	2.17731
DENND5A	0.000136438	-2.85355
DENND6B	0.0034871	2.01681
DEPDC1	0.000224429	-4.78757
DEPDC1B	0.00379645	-3.25943
DESI1	0.000185537	-2.31523
DET1	0.00487465	2.4154
DGKQ	0.00394264	2.57996
DHCR24	4.95922e-05	-2.34026
DHCR7	0.000293962	-2.12724
DHFR	0.000727163	-6.12592
DHRS3	0.001192	2.39884
DIAPH3	2.9044e-05	-6.47265
DISP1	4.79124e-05	2.90373
DKK3	0.000120133	-2.88369
DLC1	0.00518575	-2.57734
DLEU1	0.00603099	-2.8226
DLGAP5	5.25709e-05	-7.61097
DLK2	0.000642875	-3.41296
DLX3	0.0387568	2.65925
DMPK	0.00450838	2.11942
DMTN	0.0306378	4.43108
DNA2	0.0194026	-2.52445
DNAH17	0.0161298	2.82232
DNAH5	0.00655965	-2.17263
DNAJB2	0.000470886	3.1918
DNAJB9	0.00214143	2.56152
DNAJC4	0.00263176	2.57345
DNAJC7	0.00768172	-2.48665
DNAJC9	0.000901761	-2.32966
DNAJC9-AS1	0.00330537	4.80798
DNASE1	0.000583643	3.02666
DNHD1	1.99389e-05	3.3607
DNM1L	0.000676412	-2.2708
DOCK11	0.00864565	-2.28299
DOCK4	0.00222153	-2.56655
DOCK5	0.0029069	-2.10892
DOCK8	0.0033473	2.08998
DOK1	0.012803	-4.64755
DPF1	0.0366919	-3.11767
DPF3	0.0286284	-2.28911
DPYD	0.00975184	-5.63336
DPYSL3	0.00254863	-2.3723
DQX1	0.0210564	2.56845
DRAM1	0.00367864	2.09127
DSC2	0.000463721	3.5922
DSCC1	0.00675375	-7.43204
DSG1	0.00175378	8.88901
DSG3	0.000265581	2.35806
DSN1	0.00481811	-2.189
DTL	0.000795458	-6.59474
DTNB	2.95789e-05	-2.3805
DTX2P1-UPK3BP1-PMS2P11	0.0410425	2.15124
DTX3	0.00122526	2.24336
DTYMK	0.00130896	-2.68294
DUBR	0.00661305	-2.25553
DUSP10	0.00056109	6.63363
DUSP4	0.000151556	-2.59582
DUSP6	0.000805363	-2.19813
DUSP8	0.00815243	5.74601
DYRK1B	0.00103515	2.25822
E2F1	0.00281032	-4.10488
E2F5	0.0417998	-3.23768
E2F8	0.00526056	-3.94559
EBP	0.00182844	-2.86933
ECI2	0.00537839	-2.42442
ECM2	0.00600936	4.7258
ECT2	0.00576946	-2.15086
EEF1B2	9.60252e-06	-2.34322
EEF2K	0.00122603	-2.81903
EEF2KMT	0.00242299	-2.59777
EFCAB1	0.0293806	-2.82092
EFEMP1	0.00243039	-3.99976
EFHD2	0.00447588	-2.13228
EFNA1	0.000770014	5.27933
EGFR	0.000131856	-2.82418
EHD4	0.0012284	-2.35445
EID2B	0.016833	-2.46184
EIF2B3	0.000460329	-2.55856
ELAVL2	0.00319794	-3.4237
ELOVL5	0.00155765	-2.10869
ELOVL6	0.0020582	-2.90158
ELP6	0.00976838	-2.29762
EMB	0.00100256	-2.16309
EMC9	0.0210224	-2.28061
EME1	0.000373286	-5.4453
EML2	0.00933583	-2.50225
EMP3	0.000124514	-4.61647
ENC1	0.000696217	-2.45405
ENDOG	0.00920245	-2.27019
ENGASE	0.0012237	2.23537
ENO2	0.00753159	2.36392
ENO3	0.0189649	3.40427
ENPP5	0.00287475	4.10131
EPB41L4A-AS1	0.00198195	2.08745
EPGN	0.00896611	-2.0678
EPHA1	0.00111197	-2.14265
EPHB3	0.000980379	4.48996
EPPK1	0.00116094	3.57972
EPS8	0.0185882	2.22886
ERBB3	0.00768058	2.1394
ERCC1	0.000296848	-3.90599
ERCC2	0.00157808	-2.09852
ERCC6-PGBD3	0.00363617	-2.16001
ERCC6L	0.00881434	-5.69666
ERN1	0.00359681	2.09547
ERO1B	0.0239035	-2.29871
ESCO2	0.00044043	-5.86337
ESM1	0.0246056	3.8509
ESPL1	0.00556562	-2.98156
ESPN	0.0382407	2.4928
ESYT3	0.00801334	8.5455
ETFB	0.00702471	-2.34124
ETS1	0.000418674	-2.00058
ETS2	0.00118382	2.08705
ETV1	0.00767729	-3.68624
EVI5	0.00386133	-2.09558
EVL	0.000757496	-2.31977
EXO1	0.000236317	-6.62472
EXTL2	0.000205808	-2.35326
EZH1	0.00376807	2.21292
EZH2	0.00145335	-2.1383
F3	0.000249073	-2.44815
F8	0.0138491	4.02267
FAAH2	0.0330436	3.6518
FADS2	0.000126466	-3.67699
FAM101B	9.80459e-05	-2.83632
FAM102A	0.00254924	2.33379
FAM111B	0.000832856	-7.5224
FAM13A-AS1	0.0284463	2.36374
FAM167A	0.00133779	-2.01471
FAM180A	0.00818927	4.6948
FAM189A2	0.0332103	2.39632
FAM193B	0.00366926	2.82036
FAM196B	0.0112953	-2.47821
FAM20A	0.00539641	2.02648
FAM212A	0.0220117	-2.34959
FAM214A	0.00556677	2.76824
FAM216A	0.00387848	-4.64282
FAM43A	0.00537029	5.67261
FAM46A	0.00596438	2.84927
FAM64A	0.00745909	-4.23021
FAM65C	0.00399389	2.15424
FAM71F2	0.0253969	7.15171
FAM72B	0.0196006	-5.00577
FAM72C	0.0037006	-8.34038
FAM83D	0.000140298	-6.40195
FAM83H-AS1	0.00465012	2.84205
FAM84A	0.000802828	2.45206
FAM86C1	0.0118348	-2.71574
FAM86C2P	0.00245438	-4.39365
FAM86DP	0.00371732	-2.03935
FANCA	0.00661846	-3.52022
FANCB	0.0115745	-3.61833
FANCD2	0.00229823	-6.73105
FANCE	0.00469004	-2.10191
FANCG	0.00110503	-2.49235
FANCI	0.00160091	-4.20859
FASN	0.00111356	-3.54499
FAT3	0.00100576	-2.24888
FBLN1	0.000362695	-2.86174
FBLN2	0.00264317	2.75024
FBN2	0.000308818	-3.05325
FBXL16	0.0113658	3.7112
FBXL19-AS1	0.0102319	2.50415
FBXL20	0.00257809	2.22815
FBXO32	0.00426487	31.1924
FBXO4	0.0106761	-3.27193
FBXO44	0.000569085	2.15393
FBXO5	0.00217285	-4.59712
FBXW5	0.0032412	-2.24939
FCGRT	0.00461372	2.00363
FCRLA	0.0153528	2.03771
FDFT1	0.000266871	-3.40322
FDPS	5.9797e-05	-3.10896
FDPSP2	0.00784779	2.8788
FDXACB1	0.00445256	-2.67807
FEN1	0.0016293	-2.92622
FEZ1	0.000934051	-2.61223
FEZ2	0.00602317	-2.03472
FGD5-AS1	0.000653871	-2.0352
FGF2	0.00418276	2.35546
FGF5	0.0130782	-2.29903
FGFBP1	2.40776e-05	-7.95819
FGFR1	0.0189451	-2.20692
FGFR4	0.0175527	-3.23628
FHDC1	8.46606e-05	-3.23836
FIBP	0.00878552	-2.29681
FITM2	0.020309	-2.65214
FJX1	0.00143899	-3.38271
FKBP5	0.00265426	-2.86163
FLCN	0.00123991	2.01498
FLJ42627	0.00100487	3.5901
FLJ46906	0.0379855	3.17509
FLNC	0.0148015	2.48481
FNIP1	0.000806443	2.37859
FOLR3	0.00226707	3.65964
FOSL2	0.0012748	2.08377
FOXM1	0.00243281	-5.61366
FOXP1	0.00256739	-2.01315
FOXP2	0.0165286	3.39991
FPGS	0.00337757	-2.11654
FRAT1	0.0225428	2.50056
FRAT2	0.00944332	2.01474
FRMD5	0.00328929	-2.29036
FST	2.3499e-05	-4.2309
FTH1	0.000115966	3.79531
FTH1P3	0.00085604	3.74419
FTL	0.00383307	2.20952
FUT3	0.00293414	3.19713
FZD10	9.94569e-05	3.73309
FZD8	0.0019538	-2.07223
G0S2	0.00872372	2.0365
G2E3	0.0172825	-2.12507
G6PC3	0.00130362	-2.76172
GAB2	0.00445187	4.15619
GABARAPL1	0.0111147	2.03864
GABBR1	0.0064756	2.10944
GAL	0.00142841	2.50196
GALNT14	8.26185e-05	-2.74324
GALNT18	0.00173681	-2.85489
GANAB	9.71244e-05	-2.07757
GAS2L1	0.0175005	-2.30617
GAS2L3	0.00461457	-2.52453
GAS5	2.72251e-05	2.2537
GAS6	0.001125	-3.10075
GBP1	0.00868147	2.02792
GCHFR	0.0275578	2.30572
GCNT2	0.00110371	3.26013
GCSH	0.00463656	-2.10054
GDA	0.0424286	2.29348
GDF11	0.0047851	-2.40266
GDNF	0.00443	5.23982
GEM	0.000178676	6.78471
GEN1	0.00959859	-2.67475
GFPT1	0.00144738	2.07269
GGA3	0.000381125	2.4681
GGH	0.00649363	-2.74137
GHDC	0.00171913	-3.66604
GHRLOS	0.0289999	-2.07482
GINS1	0.00248803	-4.17598
GINS2	0.000601679	-5.56426
GINS3	0.00675426	-2.22705
GINS4	0.000438654	-3.77223
GIPR	0.0406091	2.06891
GJA1	0.000895781	-2.92678
GJB2	0.000234997	-2.19346
GJC1	0.00178295	-2.77307
GLB1L3	0.0244527	-2.70946
GLI4	0.0362095	2.48766
GLIDR	0.0192224	2.60989
GLIPR2	0.000572276	2.41189
GLRB	0.00647969	3.27826
GLUL	0.000416786	-3.0496
GMIP	0.0121817	-2.51903
GMNN	0.0039169	-3.26691
GMPPB	0.00105401	-2.28204
GNA15	0.00184488	-2.0668
GNAI2	0.00107133	-2.31521
GNAL	0.00184257	3.10645
GNB1L	0.00328363	2.13841
GNG11	0.00729533	-5.12367
GNG2	0.00166675	-3.08067
GNPAT	0.00110194	-2.035
GOLGA7B	0.0094944	4.29899
GOLGA8A	0.000143988	2.42528
GOLGA8B	0.000499032	2.23371
GOLIM4	0.000818515	-2.45629
GP1BA	0.0383543	3.71305
GPAA1	0.00702261	-2.07345
GPAT3	0.00312643	2.79063
GPNMB	0.000362219	23.7898
GPR1	0.0106644	4.46439
GPR1-AS	0.0104722	-2.24153
GPR153	0.00438148	-4.09941
GPR155	0.00125781	-2.58109
GPR37	0.0447704	2.50382
GPR63	0.00504002	-2.97688
GPR89B	0.00178402	-2.01676
GPRC5A	0.000249774	3.69878
GPRC5C	0.00883486	2.64184
GPSM2	0.00174181	-3.02728
GRB7	0.00481336	4.12432
GRHL1	0.00113857	11.28
GRHL3	0.000714312	15.2947
GRHPR	0.000871811	-2.10298
GRIN3A	0.019089	4.03392
GRK5	0.00621522	-3.84905
GSDMB	0.00339472	2.50415
GSDMD	0.0129169	-3.48807
GSE1	0.000867822	3.70788
GSG2	2.70742e-05	-4.80637
GSTA4	0.00709319	-2.38499
GSTCD	0.0114504	-2.6114
GSTM2	0.0311331	2.63269
GTF2H2B	0.00727062	-2.02196
GTF2IP20	0.00934147	2.64915
GTPBP2	0.000759231	2.32321
GTSE1	0.00176354	-5.42159
GUCA1B	0.00010491	35.5163
GULP1	0.0113471	4.78128
GVINP1	0.0322218	-2.39732
GYLTL1B	0.00321654	-2.12045
GYS1	0.00123517	-2.63373
H19	0.00244267	5.19615
H1F0	0.000567329	2.42626
H2AFX	0.00350679	-2.80028
H2AFZ	0.000846571	-2.22667
H6PD	0.001642	-7.03315
HACD1	0.0233832	-3.85781
HACL1	0.0022485	-2.50283
HADH	0.00185343	-3.73923
HAP1	0.00166809	3.68978
HAS3	0.00180209	-3.22389
HAT1	0.00210325	-2.3463
HAUS5	0.0284043	-2.71228
HAUS7	0.000397336	-2.917
HAUS8	0.00626324	-3.04496
HBP1	0.000248797	2.61892
HCAR2	0.0116906	2.32757
HCFC1R1	0.0176382	2.15673
HDAC1	0.00165753	-2.03184
HDAC10	0.00712461	2.01113
HDAC5	0.00129418	2.09206
HDAC9	0.000313427	3.62642
HEATR3	0.00837998	-2.02871
HECTD2	0.0112973	-2.54131
HECTD4	0.00970314	2.07977
HECW2	0.00691837	2.90868
HEIH	0.000733112	2.42667
HELLS	0.00179386	-3.99913
HEPHL1	0.00143486	2.58806
HERPUD1	0.00067565	2.30875
HIST1H1A	1.94883e-05	-8.11005
HIST1H1B	0.000343005	-8.74664
HIST1H1C	0.00360145	-2.78921
HIST1H1D	0.000574836	-6.20573
HIST1H1E	0.00177244	-2.11223
HIST1H2AB	0.0007882	-9.53775
HIST1H2AC	0.000873687	-2.17804
HIST1H2AD	0.00384509	-4.38959
HIST1H2AE	0.000192821	-3.86662
HIST1H2AG	0.00034638	-7.20362
HIST1H2AH	0.000170103	-9.29712
HIST1H2AI	0.000937374	-8.79554
HIST1H2AJ	0.00382018	-10.1787
HIST1H2AK	0.00416265	-5.7208
HIST1H2AL	0.0016333	-8.3602
HIST1H2AM	6.28944e-05	-6.93931
HIST1H2BB	0.000163334	-8.55418
HIST1H2BC	0.000130865	-2.86626
HIST1H2BD	0.00117126	-2.92314
HIST1H2BE	0.00524426	-6.21452
HIST1H2BF	0.00257746	-6.17455
HIST1H2BG	0.00143107	-3.56675
HIST1H2BH	0.000408552	-6.56157
HIST1H2BI	0.00237641	-5.86405
HIST1H2BJ	0.000879947	-7.52829
HIST1H2BK	0.00152868	-3.44507
HIST1H2BL	0.00137851	-6.47304
HIST1H2BM	0.000207691	-7.93373
HIST1H2BN	0.00710135	-2.63456
HIST1H2BO	0.00077771	-9.88356
HIST1H3A	0.000326416	-7.2433
HIST1H3B	0.000241103	-8.77354
HIST1H3C	0.00114518	-8.78252
HIST1H3D	0.00242769	-5.18929
HIST1H3E	0.00167088	-4.73362
HIST1H3F	0.000117191	-8.21687
HIST1H3G	0.000137151	-9.97376
HIST1H3H	0.000460082	-8.58176
HIST1H3I	0.0104937	-5.18691
HIST1H3J	0.000800523	-9.93705
HIST1H4A	0.00402045	-8.97571
HIST1H4B	1.88944e-05	-5.0315
HIST1H4C	0.00163943	-3.78082
HIST1H4D	0.00128182	-4.33544
HIST1H4E	0.00097492	-2.25993
HIST1H4F	0.000767598	-3.98969
HIST1H4H	6.42143e-05	-3.72179
HIST1H4I	0.00445984	-12.3474
HIST1H4J	0.0169553	-3.00923
HIST1H4K	4.95165e-05	-4.74529
HIST1H4L	0.000789218	-7.67999
HIST2H2AA3	0.00361009	-4.0593
HIST2H2AA4	0.00361009	-4.0593
HIST2H2AB	0.00298151	-3.45131
HIST2H2AC	0.000902727	-2.5812
HIST2H2BE	0.00226415	-2.75782
HIST2H2BF	0.00339129	-2.98953
HIST2H3A	0.0012437	-7.89373
HIST2H3C	0.0012437	-7.89373
HIST2H3D	0.000766861	-7.19743
HIST2H4A	0.000627212	-5.089
HIST2H4B	0.000627212	-5.089
HIVEP1	0.00584577	2.13613
HJURP	0.00220462	-5.50072
HLA-F-AS1	0.00862959	2.13563
HLA-G	0.00173546	4.73974
HMG20B	0.00010759	-3.57163
HMGB1	0.00202596	-2.67671
HMGB2	0.0063333	-2.41518
HMGB3	0.00171117	-2.21179
HMGCR	0.000418328	-3.07712
HMGCS1	0.000102727	-5.66579
HMGN2	0.00346694	-2.17731
HMMR	0.00182206	-4.23152
HMOX1	0.00168539	2.69926
HNRNPA1	0.00143154	-2.52236
HNRNPA1L2	0.00148717	-2.43101
HNRNPA1P10	0.0462605	-4.39092
HNRNPD	0.00205016	-2.27998
HNRNPK	0.000154558	-7.01418
HOMEZ	0.000712858	-4.29926
HPCAL1	0.000284939	-2.78895
HPRT1	0.00239514	-2.08343
HR	0.00110884	3.98293
HRNR	0.0138881	3.54729
HS3ST2	0.00114743	-2.92459
HS3ST3B1	0.0129865	-2.24
HSD17B14	0.0311854	3.91057
HSD17B2	0.00951726	4.82304
HSD17B4	0.000674382	-2.08382
HSD17B7	0.00388787	-2.82198
HSDL2	0.00139679	-2.27595
HSF4	0.0112111	4.99673
HSP90B1	0.000187214	-3.99312
HSP90B2P	0.00541865	-4.20567
HSPA13	0.0026297	2.15692
HSPB1	0.00113227	2.73808
HSPB11	0.0047983	-2.76926
HTR1B	0.0206956	-2.18102
HTR7	7.19505e-05	-2.14087
HYI	0.000267965	-2.23594
ICA1	0.01716	2.19068
ICAM1	0.00223335	7.07919
ID2	0.00719732	2.50056
IDI1	4.02179e-06	-2.51063
IDNK	0.0169989	-2.23652
IDUA	0.0295996	6.3012
IFI27L1	0.0126463	-4.14328
IFI44L	0.0131519	-2.0976
IFIT2	0.00140801	2.56264
IFRD2	0.00735206	-2.12682
IFT122	0.0266727	-2.91352
IFT172	0.000867196	-2.37099
IFT88	0.00158061	-3.4432
IGFBP2	0.0063744	-2.2315
IGFBP3	0.00207519	25.6441
IL10RB	0.00512275	-2.32655
IL13RA2	0.0382238	3.05517
IL15	0.00261207	3.71433
IL16	0.00870907	2.5107
IL17RE	0.00882333	-2.10473
IL18BP	0.0303454	3.85681
IL1R2	0.00550809	3.25764
IL1RAP	0.00193547	-2.76649
IL1RL1	0.00107318	21.7482
IL1RN	0.000660762	4.38056
IL32	0.0092375	2.61313
IL33	0.000827763	-4.30977
IL36RN	0.00222447	13.6601
IMPACT	0.00358234	-2.56123
INA	0.00373466	10.2627
INAFM2	0.00179488	-2.14779
INCENP	0.00394576	-2.02747
INO80C	0.000340103	-2.67216
INPP5A	0.00034537	-4.2441
INPP5D	0.000551743	2.2103
INPP5J	0.00495805	5.27382
INSR	0.00117538	2.98951
IPO8	0.00554971	-2.24358
IQCH	0.0125738	-6.83678
IQGAP3	0.000552729	-4.33278
IRAIN	0.0217318	2.20376
IRAK4	0.00663672	-2.04397
IRF1	0.0103287	2.16866
IRF5	0.00749677	5.04793
IRF6	0.000520707	2.9264
IRF7	0.00259138	2.2371
IRS1	0.000490403	-2.34645
IRS2	0.0126291	2.02433
ISL1	0.00428184	-2.13845
ISM1	0.046733	-2.04538
ISOC2	0.00102023	-3.30516
ITGA1	0.00743628	-3.60358
ITGA4	0.000478228	-5.70866
ITGB1	0.00094244	-2.15358
ITGB3BP	0.00124682	-2.00852
IVL	0.000276807	14.3244
IVNS1ABP	0.000877377	-2.52774
JAG2	0.00226084	-2.57916
JAGN1	0.00160069	-3.52856
JMY	8.38109e-06	3.69191
JPH2	0.00163659	-3.4832
JUNB	0.0080919	2.17779
KANK4	0.00456864	3.97499
KATNAL1	0.000281607	-2.07836
KCND1	0.00446351	13.6556
KCNG1	0.000831508	2.91803
KCNJ14	0.0173965	9.77857
KCNQ1OT1	0.000353937	3.75379
KCNQ5	0.00173459	-2.97037
KCTD12	0.00041537	-3.00821
KCTD17	0.0146488	-3.02859
KDELC2	0.0234892	-2.0284
KDM3A	0.000637181	2.77879
KDM6B	0.00252786	2.72691
KDM7A	0.0041689	3.21962
KIAA0040	0.00138623	-2.25459
KIAA0101	0.00118094	-4.84188
KIAA1024	0.00044458	5.48634
KIAA1161	0.00622852	-4.01312
KIAA1524	0.0034606	-6.02521
KIAA1551	0.00179162	2.54893
KIAA1656	0.0101082	3.10708
KIAA1841	0.00680993	-2.72548
KIF11	0.00993841	-4.6329
KIF14	0.00159484	-5.38516
KIF15	0.00107385	-7.34306
KIF18A	0.000644835	-4.72243
KIF18B	0.00595795	-8.75354
KIF20A	0.000296316	-5.54158
KIF20B	1.1905e-05	-3.50588
KIF23	0.00213004	-3.80242
KIF24	0.00062364	-2.90554
KIF26A	0.0279034	5.05074
KIF2C	3.82024e-05	-4.4228
KIF4A	0.00222623	-4.86207
KIF4B	0.000726537	-5.07533
KIF9	0.0171841	-2.40082
KIFC1	0.000967066	-6.15593
KIRREL	0.00154514	-2.08654
KLF4	0.00276316	3.22507
KLF9	0.000683464	3.75728
KLHDC8B	0.00190141	2.09877
KLHL13	0.00289556	-2.74336
KLHL24	0.00157381	5.86503
KLK10	0.00109334	4.35175
KLK11	0.000537519	5.94382
KLK5	4.24955e-05	6.29853
KLK6	0.000721334	16.3561
KLK7	0.00060608	7.87876
KLK8	0.000590177	3.02847
KLK9	0.00688335	2.14382
KLLN	0.0376007	2.76357
KLRG2	0.00250745	4.21124
KMO	0.0116214	4.52732
KMT5C	0.00997157	3.09831
KNTC1	0.00102055	-2.44407
KPNA2	3.63557e-05	-2.30595
KRBA2	0.0132186	2.47921
KRBOX1	0.00505794	-2.26242
KREMEN1	0.00385677	-4.62045
KRT13	0.00152096	3.34731
KRT15	5.56246e-05	11.9496
KRT16	0.0002637	7.82069
KRT17	0.00281995	3.0571
KRT33B	0.000231818	3.84787
KRT34	0.000688994	2.04544
KRT4	0.00329497	3.92011
KRT6B	0.000321022	2.02398
KRT6C	0.00322135	4.03532
KRT75	0.00675945	2.89623
KRT80	0.000699334	17.0985
KRTDAP	0.00442544	35.8915
KYNU	0.00362107	2.5446
LAMA1	0.00235658	-2.45861
LAMB1	0.00071079	-2.03913
LAMP3	0.00101997	5.24782
LAMTOR2	0.0126721	-3.15202
LARP6	0.00260129	2.13027
LAT	0.0219221	4.80746
LBH	0.0299976	7.4238
LCAL1	0.00691653	25.8826
LCMT2	0.00503669	-2.33918
LCN2	6.05513e-05	106.885
LDAH	0.0031285	-2.49816
LDLR	3.52257e-05	-2.76016
LEMD1	0.00731968	18.3047
LETM2	0.0209931	-2.51347
LFNG	0.000876739	-2.83787
LGALS1	0.000204961	-4.83945
LGALS7	0.00428084	3.15018
LGALS7B	0.0312551	9.56238
LGR4	0.000222338	-2.22636
LGR6	0.045828	2.2199
LHFP	0.000453544	-2.19198
LHX4-AS1	0.0165139	2.38496
LIG1	0.000175769	-2.62313
LIMCH1	0.0249154	6.53107
LIME1	0.00305157	2.91536
LINC00115	0.0340936	2.73697
LINC00152	0.00759591	-2.49824
LINC00174	0.00881343	2.2631
LINC00176	0.00165562	9.21668
LINC00265	0.0356553	2.17333
LINC00673	0.00487336	2.51532
LINC00704	0.0136355	-2.25562
LINC00707	0.00743744	3.36303
LINC00896	0.00370662	4.54484
LINC00964	0.00644627	6.50069
LINC01000	0.00169879	2.8654
LINC01004	0.0352082	2.16758
LINC01024	0.0230389	2.50279
LINC01061	0.00720368	3.03651
LINC01106	0.0107417	-2.6034
LINC01133	0.00116756	3.38392
LINC01184	0.00198113	-5.8933
LINC01204	0.00573512	-4.3361
LINC01347	0.00978195	2.55822
LINC01588	0.000337917	5.40137
LMNB1	0.00123434	-5.95573
LMNB2	0.00369075	-2.6247
LMO4	0.000564574	2.09816
LMO7	0.00218062	3.30477
LMX1B	0.00500048	2.49057
LNP1	0.010758	-3.67676
LOC100049716	0.00497689	5.03543
LOC100128398	0.0109113	2.3801
LOC100128494	0.0194685	3.04592
LOC100129550	0.00128409	2.16501
LOC100129917	0.012076	3.33799
LOC100132356	0.019414	2.22181
LOC100287015	0.00710248	2.0033
LOC100288123	0.00432559	4.20607
LOC100288162	0.0196472	6.37269
LOC100288637	0.00358666	-3.48783
LOC100289495	0.0464008	2.28735
LOC100289580	0.000358816	7.7605
LOC100294145	0.00185	-2.26239
LOC100505915	0.0092337	2.11007
LOC100506100	0.00872639	-2.82587
LOC100506639	0.011757	2.00149
LOC100507053	0.0147064	2.75631
LOC100507412	0.0169753	2.37469
LOC101927204	0.0214792	2.53705
LOC101927746	0.00806669	-3.46903
LOC101928034	0.0133739	-2.97187
LOC101928069	0.00787695	2.24082
LOC101928140	0.047287	2.11168
LOC101928820	0.00905703	-3.36979
LOC101929680	0.00277925	-7.22973
LOC102606465	0.00312229	-3.13392
LOC102724238	0.0177654	2.5659
LOC102724571	0.0171122	-2.54095
LOC102724814	0.00849337	2.96037
LOC103611081	0.00296249	2.36608
LOC103908605	0.0186381	3.91512
LOC105374952	0.0297024	-2.32519
LOC146880	0.00621883	2.29105
LOC221946	0.0130107	-3.31338
LOC283335	0.0300339	-2.75294
LOC284023	0.000618094	2.18744
LOC284454	4.17692e-05	2.23098
LOC339059	0.00943565	3.09192
LOC344887	0.00172984	2.76475
LOC389831	0.00738581	-2.989
LOC399815	0.00197594	-2.75945
LOC440028	0.0017362	7.92457
LOC440300	0.000443855	2.08642
LOC440434	0.0037303	4.37279
LOC554223	0.00238661	2.25951
LOC554249	0.0177656	2.5659
LOC613037	0.0221577	2.66577
LOC642366	0.0193089	4.09552
LOC642852	0.000305093	2.19036
LOC646471	0.00164711	2.75303
LOC652276	0.0103186	2.10798
LOC728323	0.0326983	2.82794
LOC728392	0.00432	3.7731
LOC728554	0.00014619	-2.00198
LOC729218	0.0011727	3.35027
LOC729603	0.00979299	5.49341
LOC81691	0.0209835	-4.67797
LOXL2	0.00131331	-4.31926
LPAR1	0.00490138	-2.73539
LPCAT3	0.00420549	-3.18487
LPIN1	0.00058094	-2.20687
LPXN	0.00702371	-2.84851
LRAT	0.00140793	8.93941
LRIG1	0.00190776	-2.77232
LRP8	0.000366186	-4.15452
LRR1	0.0259792	-2.94267
LRRC20	0.0275082	-2.20606
LRRC37B	0.0232207	2.02631
LRRC40	0.000399673	-2.17863
LRRC8B	0.00420502	2.42873
LRRC8C	0.001633	-2.52818
LRRCC1	0.00221626	-2.78085
LRRK2	0.03008	2.09294
LSS	0.000379767	-3.40084
LURAP1	0.0371141	-2.97897
LURAP1L	0.00242315	9.11409
LY6D	0.000697072	9.58511
LY6K	0.00960583	-2.07847
LYAR	0.00102051	-2.1732
LYPD5	0.00367602	5.74339
LYPD6	0.0224431	-2.12781
MAB21L2	0.0355783	2.72082
MAD2L1	0.00471683	-5.62921
MAF	0.00340992	2.58991
MAFG-AS1	0.00750904	-2.54636
MAGI2	0.0134071	2.73791
MAGOHB	0.00166778	-2.12652
MAL	0.0135172	2.58487
MALAT1	2.95632e-05	4.35446
MAMDC4	0.0133933	2.01317
MAML3	0.0203566	2.43326
MAN1A1	0.00560443	-2.0184
MAN2B2	0.0109692	-2.1189
MANEAL	0.00424467	6.18405
MANF	0.00181044	-2.63245
MAP1LC3A	0.0062674	2.47893
MAP2	0.00187864	2.9338
MAP3K14-AS1	0.0365622	-2.1153
MAP3K7	0.00157922	-2.01597
MAP3K7CL	0.00137192	-2.18878
MAP3K8	0.000781885	3.96
MAPK15	0.0314723	4.39825
MAPK8IP1	0.0033151	2.59297
MAPK8IP3	0.000841856	2.45215
MAPK9	0.00396012	-2.1545
2018-03-04	0.00391609	-2.60589
MASP2	0.0261044	3.01848
MASTL	0.00455181	-2.53218
MATN3	0.0194345	-2.42608
MBD3	0.00764494	-2.19367
MC1R	0.00950794	2.4102
MCAM	0.00466445	-2.21285
MCCC1	0.00560435	-2.3077
MCHR1	0.00271906	2.41328
MCM10	0.000857816	-8.56183
MCM2	0.000365557	-3.17792
MCM3	0.000416101	-2.67858
MCM4	0.000346801	-2.59853
MCM5	0.000387494	-4.73822
MCM6	0.00190692	-3.06375
MCM7	0.000456773	-3.73685
MCM8	0.00470622	-2.08081
MCOLN3	0.0124974	2.06114
MCTP1	0.00639555	2.77767
MDFI	0.00302154	-2.17368
MECOM	0.0109322	-2.59555
MECR	0.00141303	-2.70192
MEGF11	0.0151974	2.82033
MEGF6	0.00567598	2.28967
MELK	0.00403527	-2.92927
MEN1	0.00487315	-2.20474
MESDC1	0.00389666	-2.13829
METRNL	0.00649865	8.63934
MEX3A	0.00412903	-2.81711
MEX3B	0.0246412	4.20565
MFAP5	0.000517347	-3.24653
MFGE8	0.00725026	-2.16874
MFNG	0.00275752	4.1026
MGAT4A	0.00430236	10.3631
MIAT	0.0390444	2.49077
MIR100HG	0.0138256	-4.23712
MIR31HG	0.00771878	-2.01726
MIR34AHG	0.000748852	4.58902
MIR503HG	0.00799834	-3.90387
MIR600HG	0.0108873	2.88529
MIRLET7BHG	0.000817667	2.00903
MIS18A	0.017242	-2.28953
MIS18BP1	0.00145208	-2.07668
MKI67	0.00011569	-4.09232
MLH1	0.000269512	-2.37515
MLLT11	0.0045794	-2.74911
MMAB	0.000450524	-2.40381
MMD	0.000781786	-2.51449
MMP1	0.00139444	5.11903
MMP10	4.99813e-05	5.16684
MMP17	0.000891647	-3.71027
MMP24	0.0315158	6.32032
MMP25	0.0166033	2.85405
MMP3	0.0120283	2.84585
MMP9	0.000953932	11.7814
MMRN2	0.0117247	-2.2099
MMS22L	0.000291855	-2.69074
MND1	0.00530711	-7.07515
MNS1	0.0448169	-3.1404
MNT	0.00653931	2.19107
MOCS2	0.00255253	-2.16462
MOK	0.00125035	-2.75627
MOXD1	0.00475613	-5.59572
MPI	0.00225997	-2.99026
MPLKIP	0.00177339	-2.46197
MPND	0.0001817	-4.02622
MPV17L2	0.00806807	-2.0074
MRPL16	0.00498091	-2.11954
MRPL20	0.000780432	-2.35568
MRPL33	0.000476877	-2.05573
MRPS27	0.000792274	-2.87192
MSANTD3-TMEFF1	0.0347183	2.22884
MSH2	0.00132743	-2.69941
MSMO1	0.00110298	-3.2173
MSRB3	0.0019971	-2.13661
MST1	0.00845969	2.27289
MSTO1	0.00333102	-2.18029
MT1E	0.00202251	-2.42482
MT1L	0.00272355	-2.5899
MT2A	0.00016324	-3.49708
MTFR2	0.000396468	-3.14248
MTHFD1	0.00194095	-2.29617
MTMR1	0.000695804	-2.23789
MTR	0.00161101	-2.12598
MTSS1	0.00425159	2.0974
MTUS1	0.00132449	2.40278
MUC19	0.0440236	4.4026
MVD	0.000559122	-4.2868
MXD1	0.000912872	3.381
MXRA8	0.00714004	5.23591
MYBL1	0.000338495	-7.19136
MYBL2	0.00336821	-5.16838
MYCBPAP	0.0462426	-2.61196
MYEF2	0.00533113	2.11021
MYH10	0.00249388	-2.14396
MYH15	0.0140354	-6.67545
MYH3	0.0184461	2.64655
MYL12A	0.000738762	-2.41519
MYL9	0.0112627	-2.69902
MYO18A	0.000759865	-2.06251
MYO19	0.00340109	-2.33182
MYO1C	0.000268762	-2.47719
MYO5B	0.00398881	2.90824
MYO5C	0.0276139	2.19144
MYO9B	0.00249211	-2.0757
MYRF	0.0425278	2.89606
MZF1-AS1	0.00231345	2.05667
N4BP2L2-IT2	0.0391565	2.13528
NAALAD2	0.0313743	2.94006
NACAD	0.0407404	-3.19928
NAGLU	0.0170053	-2.52503
NAP1L5	0.0122513	-2.16927
NAPA	0.000773252	-2.42096
NAPRT	0.00486308	-2.83935
NASP	0.00103794	-3.27952
NAT14	0.0216108	-2.40273
NAT6	0.00253497	-2.9934
NBPF10	0.0144898	2.20051
NBPF25P	0.000810905	2.10706
NCAPD2	0.000156518	-2.43689
NCAPD3	0.00527449	-2.11182
NCAPG	5.28359e-05	-5.47753
NCAPG2	0.000863728	-7.41282
NCAPH	0.00089964	-6.38586
NCBP1	0.000936105	-2.12623
NCBP3	0.000436659	-2.01061
NCEH1	0.000526237	-2.15122
NCF2	0.000180219	9.00329
NCOA7	0.000495981	2.12533
NCS1	0.00172403	-2.4952
NDC1	0.00193092	-2.54972
NDC80	0.00350867	-4.40139
NDN	0.00288542	2.50235
NDRG1	0.000565757	3.04423
NDRG2	0.00252278	5.20075
NDRG4	2.27927e-05	6.39544
NDUFA4L2	0.0225887	2.62649
NDUFA7	8.88789e-05	-2.36534
NDUFAF3	0.00342884	-2.0805
NDUFAF4	0.00459328	-2.27946
NDUFC2-KCTD14	0.0107014	-2.11458
NEAT1	1.51579e-05	3.19571
NEBL	0.00331493	10.5019
NEDD9	0.000641462	3.94233
NEFH	0.00015301	3.35056
NEFL	0.00802034	2.11605
NEIL1	0.00184486	3.51149
NEIL3	0.000532346	-5.75313
NEK2	0.000368215	-5.31779
NEK6	0.000566896	-2.2091
NEMP2	0.00319087	-4.13573
NETO1	0.00347938	-3.91376
NEURL1	0.0125957	6.51263
NEXN	0.0133284	-2.2008
NF2	0.00279421	-2.18568
NGFR	0.000145371	-4.42797
NID1	0.0304549	-2.68227
NIFK-AS1	0.0198494	2.18898
NIPAL2	0.00346836	-3.16882
NIPAL4	7.98486e-05	2.94614
NKAPL	0.0218832	3.7838
NKILA	0.0382107	2.10118
NLN	0.00181985	-2.02416
NLRC5	0.0116767	2.93029
NLRP10	0.00102118	7.52314
NMB	0.00449701	-3.82563
NME1	0.000197058	-2.06836
NME7	0.00222233	-2.3335
NMNAT1	0.00286406	-2.91617
NMRK1	0.00738218	-3.31411
NOD2	0.0191545	2.7111
NOG	0.011208	-3.56967
NOP16	0.00105114	-2.1188
NOS1	0.000112317	-4.15873
NOTCH1	0.00270385	2.24698
NOTCH3	0.00381589	19.9293
NPDC1	0.00139795	4.24822
NPHP3	0.0417059	-2.10646
NPIPA1	0.0128285	2.69186
NPIPA2	0.0337662	3.25933
NPIPB15	0.0267957	2.68854
NPM2	0.00393545	4.5216
NPNT	0.0232726	2.46297
NPTN-IT1	0.0253029	2.17057
NQO2	0.0100406	-2.15743
NR1D1	0.00154347	3.67854
NR1D2	0.00236647	4.54577
NR4A1	0.00334575	2.8742
NRARP	0.0343938	2.43569
NRG1	0.000689283	-3.26138
NRIP2	0.0292659	2.53107
NRK	0.00771839	-2.8663
NRM	0.0140712	-2.6579
NRP2	0.00252751	-2.06991
NRSN2-AS1	0.0167958	-2.31308
NSDHL	0.00189555	-2.77116
NSUN7	0.00122506	7.1376
NT5C	0.000478585	-2.6566
NT5DC2	0.0047473	-2.17514
NT5E	0.000333869	-3.12068
NUCB1	0.00103182	-2.83857
NUCB2	0.00265103	-2.60528
NUCKS1	0.000295695	-2.33326
NUDT1	0.00169351	-2.59794
NUDT11	0.00642186	-2.31305
NUDT15	0.00131317	-2.68955
NUDT18	0.0101803	-4.55977
NUDT22	0.0249795	-2.29674
NUDT4	0.00378057	2.3665
NUDT7	0.00619504	-6.0194
NUF2	0.000208324	-5.96525
NUP62CL	0.0405814	-2.57388
NUPR1	0.000304537	10.8886
NUSAP1	0.00141237	-4.16153
NUTM2D	0.00379863	2.26436
NUTM2G	0.00560828	2.38511
NXN	0.00198965	-2.04117
OAS2	0.00037789	-2.60065
OAS3	0.000202579	-2.31128
OCLN	0.00132211	5.59684
ODC1	0.00145043	-2.37791
ODF2	0.00503825	-2.41947
OGDHL	0.0327346	2.87367
OGG1	0.00338784	-2.39077
OIP5	0.0432749	-6.66322
ORC1	0.00109555	-6.4381
ORC6	0.000339319	-4.07108
OSBP2	0.00125285	2.21583
OSBPL5	0.00446365	-2.50568
OSCP1	0.00685137	-5.50258
OSGIN1	0.00133626	2.15851
OTUD1	0.00371512	2.32982
OVOL1	0.000269762	26.618
OXCT1	0.00223364	-6.41306
P2RX5	0.0148364	2.83939
P2RY2	0.00259358	-2.24433
P4HB	0.000402997	-2.07108
PACS1	0.000627805	-2.73314
PADI1	0.00573227	5.63263
PADI2	0.00160101	7.93163
PADI3	0.00434744	-6.26153
PAFAH1B3	0.0140577	-2.14665
PAG1	0.000332079	-2.07242
PAICS	0.00112898	-2.39672
PALMD	0.0238917	-2.30375
PANK1	0.00360871	-2.28233
PAPPA2	0.0081397	2.34036
PAQR6	0.00393887	2.03192
PAQR8	0.00965926	-2.93881
PARD3B	0.0210117	2.95143
PARP1	0.000858983	-2.45973
PARP12	0.000485927	-2.26797
PARPBP	0.0104671	-6.63536
PBK	0.0037739	-5.57622
PBLD	0.0358835	2.32205
PBX1	0.0297001	2.02414
PC	0.00258863	-11.8282
PCDH1	0.00104846	3.00996
PCDH7	0.000605608	-6.14128
PCDHAC1	0.0297576	4.54906
PCDHGB7	0.0033343	3.36829
PCED1B	0.0218929	-2.27736
PCLO	0.0158518	2.14264
PCNA	0.00398911	-2.22733
PCOLCE	0.00542577	2.11556
PCSK4	0.0142083	2.8368
PCSK7	0.00620191	-2.82116
PCSK9	0.000556869	-4.56606
PCYOX1L	0.00908808	-2.52329
PCYT2	0.000738183	-3.07961
PDAP1	0.000762236	-2.18926
PDE1C	0.00488693	-3.75782
PDE4D	0.00649091	-2.58438
PDE8A	0.00526202	-2.9502
PDE9A	0.0411451	2.17477
PDF	0.0470172	-2.83766
PDIA3	0.00082145	-2.42694
PDIA3P1	0.000632463	-2.18814
PDIA4	0.00014837	-4.57567
PDIA6	2.54399e-05	-2.50649
PDLIM4	0.0166581	-2.00797
PDSS1	0.0325969	-2.91273
PDXDC2P	0.000718151	2.77115
PEG10	0.00027728	-5.54197
PEG3	0.00437274	3.58248
PER1	0.00138098	3.52646
PER2	0.025255	2.0483
PEX10	0.00177103	-3.17913
PEX11A	0.0021233	-2.77464
PEX11G	0.0272419	-2.99815
PFKFB4	0.00295399	2.50348
PFKP	0.00134533	-2.01444
PFN2	0.000624739	-2.65364
PGAP1	0.000721926	-2.26307
PGLS	0.0120315	-2.10128
PHF19	0.00112842	-2.96601
PHF24	0.0254327	3.98287
PHLDA2	0.00686104	-2.88328
PHLDA3	0.000816989	2.59228
PHLPP1	0.00381878	-2.02441
PHPT1	0.000774718	-2.1676
PHYHIP	0.00351228	3.52941
PI3	0.00117626	9.14415
PIF1	0.00229219	-3.97699
PIFO	0.0307422	3.13022
PIGC	0.0282049	-2.03862
PIK3IP1	0.000348791	3.0106
PIM1	0.000847367	2.55062
PIM3	0.0137954	2.43525
PKD1	0.00441252	2.12059
PKD1P1	0.00700672	2.1695
PKD1P6	0.00118634	2.2622
PKD2	0.00150253	-2.52173
PKI55	0.0063988	2.94714
PKIA	0.0198935	-3.6799
PKIB	0.00553975	2.92263
PKIG	0.00839869	-2.30232
PKMYT1	0.00120703	-5.24585
PKN1	0.00546235	2.52205
PLA2G4A	0.00264526	-3.14495
PLA2G4B	0.00220837	6.61577
PLA2G4F	0.0195859	2.19891
PLA2G6	0.00232272	4.67805
PLA2G7	0.00666449	-2.05138
PLAT	0.00338744	-4.12082
PLBD1	0.0213862	4.08805
PLCB3	0.00222888	-3.06633
PLEK2	0.00120221	-2.25889
PLEKHA4	0.043388	-2.64703
PLEKHG1	0.00519839	2.95473
PLEKHG6	0.016186	2.46801
PLEKHM1P1	0.0132464	2.45807
PLEKHO1	0.00337664	-2.62551
PLIN4	0.0315464	2.55117
PLK1	0.00917262	-4.26881
PLK4	0.000103332	-4.84421
PLLP	0.000533064	-3.48049
PLTP	0.00191206	-2.83572
PMEL	0.0250669	2.32837
PMF1-BGLAP	0.0304197	2.69706
PMM2	0.000705442	-2.46056
PMS2P1	0.00554958	-2.11377
PMS2P7	0.0424439	2.02499
PMS2P9	0.0241697	2.36036
PNLIPRP3	0.000743504	2.3233
PNMA6A	0.0404958	4.30437
PNPLA2	0.00287466	2.78865
PNPLA3	0.0121471	-2.47296
PNPLA4	0.0189569	-2.73337
PNPO	0.00216538	-2.15129
PNRC1	0.00073472	5.24975
POC1A	8.29442e-05	-3.4327
PODXL	0.0143343	5.36187
PODXL2	0.0117126	2.82613
POGLUT1	0.0108001	-2.29926
POLA1	0.00294005	-3.16626
POLA2	0.00163644	-4.8527
POLD1	0.00136017	-2.25244
POLE2	0.00824643	-5.2299
POLE4	0.00206597	-2.60206
POLQ	0.000305647	-5.88087
POLR2I	0.00444759	-2.20177
POLR2J4	0.0136865	2.657
POLR3G	0.00590857	-2.40298
POLR3K	0.0171496	-2.00325
POP1	0.000410481	-3.02884
POU2F2	2.84549e-05	-3.33623
PP14571	0.031915	5.00453
PPA2	0.000362284	-2.16271
PPAT	0.000239148	-2.01536
PPIB	0.000715323	-2.2217
PPIEL	0.0108598	3.18631
PPM1L	0.0123935	3.13918
PPP1R15A	0.00169321	3.58536
PQLC2	0.000505825	2.03514
PRAF2	0.0150189	-3.03014
PRC1	0.00061237	-5.16819
PRDM1	0.000844806	3.50217
PRDM11	0.0141234	2.47486
PRDM8	0.030338	-2.97837
PREP	0.000207496	-2.59417
PREX1	0.00349379	-2.74927
PRIM1	0.00993618	-2.87149
PRKACB	0.0134983	-2.42562
PRKXP1	0.0131097	3.24319
PRMT1	0.000514757	-2.06767
PROCR	0.00648467	-2.52256
PRODH	0.0106825	4.39368
PROS1	0.00691202	3.56141
PROX1	0.0466478	2.93478
PRPF3	0.00372831	-2.22357
PRPS1	0.00265095	-2.13907
PRR11	4.46647e-05	-5.50581
PRR15	0.00545036	2.23879
PRR22	0.00918187	3.93204
PRR5L	0.000165955	-2.18998
PRR7	0.0350737	-2.16645
PRSS22	0.00179645	17.0853
PRSS8	0.00321301	2.23081
PSIP1	0.00178221	-2.32158
PSMC3IP	0.0215467	-2.93315
PSMD6-AS2	0.0148519	2.85391
PSMG4	0.0119557	-2.88249
PSORS1C1	0.0149672	2.76936
PSRC1	0.00193421	-3.1589
PTAFR	0.00243215	-2.34436
PTCHD4	0.0048652	2.03021
PTGER4	0.0042286	-2.84193
PTGES	0.00555236	2.448
PTGS1	0.0191375	-2.80483
PTHLH	0.000385076	-2.97158
PTMA	0.00023655	-2.19402
PTOV1-AS1	0.0206716	-2.32034
PTPRB	0.0248844	4.22161
PTPRF	0.000338265	-2.35247
PTPRG-AS1	0.00330355	-3.25948
PTPRZ1	0.00260525	-3.03964
PTRF	0.00246844	-2.48796
PTRH1	0.0126302	-2.35055
PTTG1	7.77488e-05	-3.44515
PTTG3P	0.0407071	-2.31192
PVRL3	0.0422396	-2.31206
PVRL4	6.43426e-05	31.5517
PXMP2	0.0127942	-2.71271
PYCRL	0.00389227	-4.01356
PYGL	6.12034e-05	-2.96894
QPCTL	0.00152211	-3.55505
QPRT	0.00182276	-2.06971
QRICH2	0.0362413	2.00554
RAB11FIP1	0.000538353	3.44136
RAB15	0.00276439	-2.70556
RAB17	0.0196287	2.3054
RAB3B	0.000646511	-2.41662
RAB4B-EGLN2	0.0478767	2.84167
RAB6B	0.0065087	3.95835
RABL2A	0.00556271	2.15897
RAC3	0.00953351	-3.14751
RACGAP1	0.00137162	-3.09632
RAD51	0.00117766	-5.55794
RAD51-AS1	0.00348201	2.74315
RAD51AP1	0.000519338	-4.66972
RAD51C	0.00808331	-3.10196
RAD54B	0.011437	-2.56287
RAD54L	0.0133408	-4.00634
RAET1G	0.00262339	6.90415
RALGPS1	0.00469643	7.0494
RANBP1	0.000462077	-2.04271
RAP1GAP	0.0180689	2.57959
RARA	0.00282557	-2.03166
RASSF5	0.00665784	3.46581
RBFA	0.0180184	-2.07152
RBL1	0.00452253	-3.38759
RBMX	0.000520559	-2.33772
RBP5	0.00622513	2.52079
RCC1	0.000770834	-2.21699
RECQL4	0.0028872	-2.94923
RFC2	0.00284851	-2.60171
RFC3	0.00118521	-5.1062
RFC5	0.0193914	-2.01431
RFT1	0.000795669	-2.26329
RFX2	0.00882379	-2.88629
RFXANK	0.00967755	-2.63852
RGMB	0.000710576	-3.00749
RGS10	0.00366956	-2.13286
RGS20	0.004678	-2.30715
RHBDL1	0.0212206	3.35387
RHCG	3.45062e-05	12.4355
RHPN1	0.00891832	4.76702
RIDA	0.0107517	-3.45562
RIMS2	0.0154393	-5.05478
RIN1	0.00874449	-2.11757
RITA1	0.00614645	-2.15175
RMDN1	0.00423662	-2.53598
RMI2	0.00149209	-3.51986
RNASE7	0.00112001	5.48131
RNASEH2A	0.00412695	-2.79581
RNASEH2B	0.0168623	-2.21335
RNF128	0.00743231	2.36932
RNF165	0.0194653	2.52707
RNF168	0.00394097	-2.46106
RNF44	0.00366237	2.02867
RNF5	0.00563726	2.38642
ROGDI	0.0104822	-2.28681
RORA	0.000843842	4.32421
RPA3	0.00709795	-3.52266
RPGRIP1L	0.00281313	-2.01076
RPL22L1	0.00405254	-3.24733
RPL23AP64	0.0378619	2.75548
RPL32P3	0.00413198	2.62634
RPL39L	0.000333885	-3.03937
RPP25	0.000278917	2.18214
RPS6KL1	2.05394e-05	5.34413
RPSAP52	0.00117632	-5.23825
RRAD	0.010021	15.1615
RRAGC	0.00955811	2.18963
RRM1	0.00025996	-2.56664
RRM2	0.0015906	-10.4588
RRNAD1	0.00605203	2.08567
RSAD2	0.000569937	5.72807
RTL1	0.0483147	2.60388
RUNDC3A	0.0279772	5.06935
RUNDC3A-AS1	0.0187553	2.70978
RUVBL1	0.000570935	-2.22275
S100A3	0.0100312	-2.39732
S100A8	0.00286721	6.77524
S100A9	0.000189091	9.49522
S1PR1	0.000693582	-3.91187
S1PR3	0.0360272	-3.59913
S1PR5	0.0068431	-2.1855
SALL4	0.0432336	2.81424
SAMD12	0.00287759	2.75658
SAMD3	0.00871036	-2.21934
SAMD5	0.0100285	-2.02971
SBSN	0.000816607	29.631
SCAMP5	0.00147175	3.25196
SCARA3	0.00277861	-3.21858
SCARB1	0.00231512	-3.48191
SCARNA17	0.00602882	2.40745
SCART1	0.0267589	4.9538
SCD	0.00042392	-2.17364
SCEL	0.00145814	4.84034
SCMH1	0.0111565	-2.49935
SCML1	0.00776424	-3.08704
SCN8A	0.00642884	4.1703
SCNN1A	0.0116526	-2.87022
SDC1	0.00111365	-2.05562
SDCBP2-AS1	0.0388409	2.00181
SDF2L1	0.00293485	-2.88506
SDHAF3	0.0306223	-2.21396
SDHAF4	0.0276577	-3.44825
SDK2	0.0014933	-2.19861
SDSL	0.0225557	3.50755
SEC24D	0.00327801	-2.32061
SEC31B	0.018703	2.92165
SEMA3B	0.00051772	5.69775
SEMA3D	0.0210664	-5.03105
SEMA4D	0.0199358	2.73705
SEMA5A	0.0159921	-4.41761
SEMA6C	0.016463	3.61958
2018-09-10	0.0049588	-2.26437
2018-09-02	0.00324542	-2.18882
2018-09-05	0.0235351	-2.19617
SERPINB13	0.000733525	2.15011
SERPINB2	0.00118409	2.01869
SERPINB3	0.0334895	4.06469
SERPINB9	0.00470898	2.02088
SESN2	0.000418503	3.57613
SETBP1	0.000668234	2.35859
SETD1B	0.000144041	2.36774
SETMAR	0.00478686	-2.1534
SEZ6L2	0.00353931	3.43277
SFTA1P	0.00338043	-6.38861
SFXN2	0.0127853	-4.17801
SGCB	0.000840558	-3.56344
SGCE	0.00397064	-2.93559
SGOL1	0.00479015	-6.67401
SGOL2	0.00029215	-3.94642
SH2B3	0.000987035	-2.86851
SH2D5	0.00400312	-2.2978
SH3BP5-AS1	0.00458616	5.15834
SH3D21	0.000132937	2.02748
SH3TC1	0.00440916	-2.99268
SHANK2	0.000619214	3.24116
SHC2	0.0126376	8.07386
SHCBP1	4.40532e-05	-5.35603
SHISA4	0.0190899	2.87209
SHMT1	0.00155656	-4.3036
SHPK	0.00187278	-2.01105
SIPA1L2	0.00563815	3.74325
SIRT5	0.00257908	-2.07367
SKA1	0.00210349	-5.50978
SKA2	0.00250666	-2.89393
SKA3	0.00134354	-5.57008
SKP2	5.78172e-05	-2.77898
SLAMF7	2.59687e-05	4.73679
SLC10A2	0.00348323	-2.4106
SLC12A2	0.00497378	-2.41085
SLC16A14	0.0247585	3.26457
SLC16A3	0.000950195	-3.06217
SLC16A7	0.00278823	-4.55981
SLC16A9	0.00514543	-2.79545
SLC19A1	0.00296621	-2.32662
SLC20A1	1.33884e-05	-2.74228
SLC22A3	0.0311526	2.07867
SLC25A10	0.00133863	-3.10966
SLC25A20	0.000152384	-2.16575
SLC25A25-AS1	0.00337401	2.52267
SLC26A1	0.00674008	5.08504
SLC26A11	0.0178669	2.01927
SLC26A2	0.00147433	-2.4353
SLC26A4	0.0011347	7.88807
SLC26A6	0.00153515	2.04943
SLC27A6	0.00192073	2.13474
SLC28A3	0.000586047	8.71631
SLC29A1	0.00624616	-4.44693
SLC29A2	0.00768964	-2.12086
SLC29A4	0.0364136	2.61888
SLC2A11	0.0155224	2.79773
SLC2A12	0.000564772	8.6359
SLC2A4RG	0.0120644	-2.09429
SLC2A6	0.00839158	-2.15484
SLC35A4	0.000692081	-2.41756
SLC35B3	0.00721956	-2.88574
SLC38A10	0.00633312	-2.0383
SLC43A3	0.0013029	-2.76253
SLC46A3	0.00450174	2.18031
SLC4A7	0.000826314	-2.30563
SLC6A14	4.31347e-05	7.09342
SLC6A6	0.000781297	-2.81367
SLC6A9	0.000514214	2.53307
SLC7A11-AS1	0.0108995	2.36778
SLC8A1	0.000268434	-4.15447
SLCO4A1	0.00682341	2.78963
SLF1	0.0033693	-2.96962
SLFN13	0.00369237	-2.16014
SLPI	0.00225034	17.5444
SLX4IP	0.0272719	2.12347
SMAD7	0.000783401	2.08723
SMARCA1	0.00350178	-2.0679
SMC1A	0.000396969	-2.26315
SMC2	0.00358869	-2.65576
SMC4	0.00204258	-3.27551
SMG1P7	0.00577936	2.6044
SMIM10L2A	0.00791481	5.93781
SMIM11B	0.0204118	-2.77762
SMIM19	0.0119852	-3.12167
SMIM4	0.025474	-4.14563
SMPD3	0.0154486	3.78276
SMTN	0.000895834	-2.0659
SMURF2	0.000855772	-2.84753
SMYD2	0.00057327	-2.00991
SNCA	0.00171781	-3.78735
SNHG11	0.00721813	2.09162
SNORA94	0.00915671	2.3473
SNORD134	0.0345726	-2.25089
SNRNP25	0.00129005	-4.89424
SNRPA	0.0125582	-2.00017
SNRPD1	0.00185711	-2.18818
SNX22	0.0224335	2.66529
SOD2	8.55374e-05	3.87296
SORL1	0.000241927	-3.30117
SORT1	0.000400815	9.53569
SOWAHB	0.00165321	7.57017
SOX11	0.000561219	-2.56053
SP110	0.00213599	-2.19483
SPA17	0.0014535	-4.63557
SPAG5	0.000201484	-4.64084
SPARC	0.00107395	-3.48639
SPATA33	0.00957321	-4.20966
SPATS2	0.000701489	-2.262
SPC24	7.14769e-05	-7.05623
SPDL1	0.0166461	-2.13299
SPDYE5	0.0331683	2.62506
SPECC1L-ADORA2A	0.0162661	4.81493
SPIDR	0.00188469	-2.23854
SPINK5	0.0072985	2.75036
SPIRE2	0.00521561	2.21575
SPNS2	0.0151259	2.57818
SPRR1A	0.000553756	17.3087
SPRR1B	6.091e-07	13.3313
SPRR2A	0.00025198	27.9665
SPRR2D	0.0034733	11.7496
SPRR3	0.000823269	5.71117
SPRY1	0.0208202	-2.00684
SPTBN5	0.00375392	4.02133
SQLE	0.000308225	-3.0211
SQSTM1	0.000148626	3.60409
SRP14-AS1	0.0227429	-2.25967
SRR	0.0133591	-3.11371
SRRM3	0.0286941	2.15406
SRSF2	0.00176703	-2.29847
SRSF7	0.00172754	-2.58104
SSBP4	0.0378099	-2.02941
SSH1	0.000785595	-2.02896
ST20	0.0494173	-2.16576
ST3GAL2	0.00556097	-2.73508
ST3GAL4-AS1	0.0260172	-3.82145
ST3GAL5	0.018158	-2.21397
ST6GALNAC2	0.00225484	-5.64566
ST6GALNAC4	0.0264021	-3.30142
ST8SIA4	0.0415371	-2.83896
STAMBPL1	0.0060322	-5.90761
STARD4	0.000952422	-2.60614
STARD5	0.0166148	-2.03907
STAT5A	0.0339212	3.10143
STAT6	2.8042e-05	-2.6117
STC2	0.00123995	3.2702
STIL	0.00438735	-4.35857
STK32B	0.014844	-2.50934
STKLD1	0.00090128	3.31851
STMN1	0.00303707	-2.99425
STOX2	0.00957041	2.43536
STX16-NPEPL1	0.00547321	4.758
STX2	0.00851512	-3.20423
STYK1	0.00129704	-2.62464
SULF1	0.0124411	2.52658
SULT1A3	0.0189992	2.30197
SULT1A4	0.0189992	2.30197
SULT2B1	0.000471005	15.1975
SUPT16H	0.000853206	-2.02635
SUV39H1	0.00249046	-3.43028
SUV39H2	0.00664717	-2.34176
SYDE1	0.0394872	-2.25168
SYNE1	0.00434082	2.19414
SYNE4	0.045276	3.76967
SYNJ2	0.00024832	-2.61462
SYNM	0.0268048	2.5218
SYNPO2	0.00977112	3.89373
SYT14	0.00029812	6.27431
SYT7	0.00011153	5.51264
SYT8	0.00056574	4.15376
SYTL2	0.0155438	2.99425
TACC3	0.000381569	-3.74267
TAF12	0.00348039	-2.10331
TAF9	0.0031118	-2.14296
TAGLN3	0.00247238	-3.61659
TARBP1	0.00288763	-2.11825
TBC1D22A-AS1	0.00324705	3.04268
TBC1D31	0.00791766	-2.0106
TBCD	0.00144281	-2.59155
TBCK	8.69997e-05	2.96916
TCAF2	0.00625387	5.31673
TCEAL3	0.00976701	-2.38432
TCF19	0.000361667	-4.90008
TCF25	0.00162319	-2.01222
TCFL5	0.00376687	-2.0405
TCIRG1	0.000780433	-2.12191
TCN2	0.0391529	2.55489
TCOF1	0.00283014	-2.40662
TCP11L2	0.00988963	3.74121
TCTA	0.00148916	-2.99581
TCTEX1D2	0.0137014	-3.56942
TEAD2	0.00302037	-2.4784
TEAD4	0.012187	-2.14386
TEF	0.00415758	2.73179
TENM2	0.000170433	-4.36111
TESK2	0.00325734	2.0784
TEX261	6.35804e-05	-2.48188
TFB1M	0.00788895	-3.26705
TFPI2	2.93119e-05	-4.26251
TGFBI	0.000475523	2.21469
TGFBR2	1.45552e-05	-2.97517
TGIF2	0.00358558	-2.4224
TGM1	0.000973644	11.8677
TGM2	7.36611e-05	-2.54334
THAP2	0.0280142	-2.46956
THAP6	0.00460536	-2.4532
THAP8	0.00434413	2.18777
THBD	0.000614261	3.39297
THBS1	0.000371437	-2.3475
THBS2	1.75316e-05	-4.01954
THEM4	0.00298263	-2.49985
THEMIS2	0.00775454	2.4731
THNSL2	0.00560057	3.20007
THOC3	0.0014976	-2.27708
THOC6	0.00245168	3.19656
THOP1	0.00710466	-2.25343
THRA	0.0107368	-2.41686
THRIL	0.00368723	-2.11982
THSD4	0.00482742	-2.04561
TICRR	0.00134538	-3.81333
TIMELESS	0.0139242	-3.11751
TIMP2	0.00200213	3.88174
TINCR	8.89734e-06	6.10117
TK1	0.00118997	-5.11887
TLR5	0.0400952	2.09294
TMBIM4	0.000489031	-2.37551
TMEM104	0.00754549	-2.17365
TMEM105	0.00459607	8.2582
TMEM116	0.0274257	-3.95376
TMEM125	0.00473059	3.83197
TMEM132A	0.00569321	-2.04848
TMEM140	0.00740186	2.23937
TMEM147-AS1	0.0413794	2.07267
TMEM14B	0.00540397	-2.69368
TMEM14C	0.00459767	-2.18351
TMEM165	0.0006425	-3.45662
TMEM183A	0.00541282	-2.70945
TMEM183B	0.00371316	-2.55119
TMEM184A	0.00301932	4.80277
TMEM200A	0.000647844	-3.34362
TMEM200B	0.0398977	-2.31393
TMEM204	0.0258016	-2.70204
TMEM217	0.0141103	2.68676
TMEM218	0.00218198	-3.19281
TMEM222	0.00225379	-2.46303
TMEM241	0.00320598	-2.04672
TMEM256	0.00834005	-2.03786
[truncated: 235 more rows]
