# Supplementary material for: HNRNPK maintains epidermal progenitor function through transcription of proliferation genes and degrading differentiation promoting mRNAs
Source: Nat Commun. 2019 Sep 13;10:4198. doi: 10.1038/s41467-019-12238-x (PMC6744489; doi:10.1038/s41467-019-12238-x)
Supplement: Supplementary file 5 — Supplementary Data 2 [file 41467_2019_12238_MOESM5_ESM.xlsx]

## Sheet: Sheet1
Supplementary Data 2. HNRNPK RNA IP followed by next generation sequencing (RIP-Seq) Related to Figure 2.
HNRNPK or IGG RNA IP followed by high-thoughput sequencing on epidermal progenitor cells.
Samples were performed in biological duplicates.
Significant changes between HNRNPK and IGG were identified by ANOVA
with a p-value of less than or equal to 0.05 and an average fold change of greater than or equal to 4 in HNRNPK pulldowns as compared to IGG.
Gene Symbol	p-value(HNRNPK vs. IGG)	Fold-Change(HNRNPK vs. IGG)
AAAS	3.80692e-05	9.35609
ABCD1	0.000268427	5.37049
ABHD14B	6.03231e-05	16.1534
ABHD4	0.000166435	14.9296
ACD	0.000401574	12.7262
ACTB	1.96496e-06	7.30067
ADAMTSL5	0.000203915	5.4738
ADGRG1	3.46287e-07	4.24951
ADIPOR1	3.29681e-07	5.21299
AES	3.80112e-06	5.21557
AGFG2	0.00156173	4.72522
AGPAT1	2.1436e-05	13.7506
AKT1S1	0.000117656	13.24
ALG3	0.00010467	13.8201
ALOXE3	2.48662e-05	7.53692
ANAPC15	0.000202581	4.73729
ANKRD13B	5.30079e-06	7.31536
ANPEP	8.71806e-06	5.47176
ANTXR1	1.52717e-06	5.50306
ANXA11	6.09262e-07	4.14984
AP1G2	0.000152596	5.36412
AP3M1	0.00115266	4.88047
AP3S2	0.00602756	6.58995
APCDD1L	2.52624e-06	5.24658
APH1A	5.15837e-06	5.93122
APOBEC3C	0.000124924	9.81304
APOBEC3F	0.00193669	5.28934
APOOL	0.000798342	4.82094
APRT	3.74856e-05	4.83336
ARAF	0.000174877	7.26817
ARCN1	9.73332e-06	5.19748
ARF3	1.4823e-06	4.96664
ARF4	1.44862e-05	6.79946
ARHGAP1	1.24657e-05	6.22847
ARHGAP17	3.27655e-05	5.3257
ARHGDIA	1.51464e-05	17.421
ARHGDIB	9.25384e-06	7.99007
ARL8A	0.000340297	12.1004
ARMC7	0.000818919	4.12257
ARPP19	1.37224e-05	4.5137
ARRB2	0.00186287	6.74263
ASF1B	0.000149307	4.70912
ASIC1	0.00296066	5.87117
ATF4	6.95649e-05	5.91465
ATF5	1.06463e-05	11.0588
ATF6B	3.14149e-05	4.59251
ATF7	3.43751e-05	9.21496
ATN1	0.000552459	7.1914
ATP5SL	8.17782e-06	9.44188
ATP6V0A1	6.08789e-05	4.53202
ATP6V0C	2.56469e-05	18.8154
ATP6V1F	1.79611e-05	7.06842
ATXN2	0.000147465	5.88094
ATXN2L	4.18055e-06	11.1522
AUTS2	9.93695e-05	4.89507
B4GALT1	2.7017e-06	8.03931
BAG3	1.05545e-05	5.30142
BAG4	1.18726e-05	4.11924
BANF1	7.98198e-05	10.3158
BAX	8.80647e-05	4.06702
BBS1	5.0703e-05	5.05357
BCAM	0.000624415	8.2984
BCKDK	0.000610815	4.96087
BCL2L1	1.03688e-07	4.65352
BCL3	4.84847e-05	12.8283
BCL7B	0.000759281	4.69793
BCORL1	0.000652751	4.41284
BET1L	1.70567e-05	7.09998
BLOC1S3	0.000842382	4.30893
BRD4	9.5862e-05	8.49163
BSG	1.71727e-06	5.36097
BTBD2	2.25804e-05	5.96211
BTF3L4	0.000511581	5.36959
C11orf24	1.01239e-06	8.00122
C11orf30	5.21059e-05	4.43808
C14orf1	2.44189e-05	5.05341
C15orf39	9.54138e-05	4.10305
C16orf58	0.000133001	7.12798
C17orf53	0.000142013	4.4964
C19orf47	3.0389e-06	4.29492
C19orf54	0.000100801	20.9367
C19orf66	4.50361e-05	8.87584
C1QTNF1	6.70505e-05	4.72575
C1QTNF6	0.000175362	5.36708
C1RL	0.000372444	4.02476
C4orf32	0.00212638	5.44843
C5orf22	0.000409323	4.1382
C5orf51	3.47569e-05	8.80608
C6orf132	5.9154e-05	4.32075
C6orf136	0.000110788	10.4236
C7orf26	0.000586421	4.80729
C7orf73	9.14964e-05	9.67788
C8orf37	0.00443316	6.9826
C9orf16	0.000144774	9.30574
CACNB1	0.000273561	7.35512
CALM3	2.00617e-05	5.48927
CAMTA2	0.00015162	5.14156
CAPN5	1.84006e-05	6.87248
CAPNS1	6.36783e-05	5.1651
CAPZB	7.07899e-06	4.62245
CARM1	3.43204e-05	9.28577
CBLC	0.000151271	5.73928
CBLL1	9.39975e-06	12.309
CCDC101	0.000420073	6.18344
CCDC106	1.08933e-05	7.48731
CCDC120	0.00021029	5.18166
CCDC85B	0.000488316	4.96763
CCDC86	5.51296e-07	7.69593
CCDC92	2.25139e-05	7.27211
CCDC97	0.000323362	6.85724
CCNI	2.54937e-06	17.925
CCNK	1.05309e-06	14.0972
CD24	1.41779e-05	8.6303
CD276	7.07851e-05	6.23993
CD3EAP	0.00415416	4.81518
CD68	9.62475e-05	7.70754
CD99P1	0.000511742	9.451
CDA	0.000547139	10.6197
CDC42	7.03023e-06	4.51194
CDC42EP1	1.20008e-06	14.3819
CDC42EP2	0.000820127	4.68566
CDC42EP3	1.22244e-06	5.53043
CDC42EP4	2.17583e-06	4.56998
CDIP1	1.93466e-05	7.12803
CDK18	0.00019793	9.61781
CDK2AP2	5.75133e-06	25.0271
CDKN1A	2.57561e-05	4.78726
CDR2L	0.000196837	4.30533
CEBPZOS	0.00180798	9.56288
CERCAM	6.22119e-05	6.3665
CFL1	6.95224e-07	13.3466
CHAMP1	2.02093e-05	6.31953
CHCHD10	8.34039e-05	9.90974
CHID1	0.000110975	7.15736
CHMP3	2.08064e-05	4.79827
CHP1	4.02417e-06	7.61063
CHRAC1	2.757e-05	6.62116
CHST14	0.000162458	4.57064
CIB2	0.000126051	10.0592
CITED2	0.00365177	7.11048
CITED4	4.7106e-05	5.63247
CIZ1	7.11339e-06	4.18327
CLPTM1	0.0004181	6.95248
CMBL	0.0206772	5.16506
CMIP	4.24527e-06	8.70478
CMTM7	2.21593e-05	5.86151
CNKSR1	0.000165227	10.9126
CNN2	4.89834e-06	5.67316
CNOT3	9.56543e-05	7.21379
CNOT4	7.4661e-05	6.31466
CNOT7	3.55315e-05	6.98753
COBLL1	2.61504e-05	4.39447
COMMD9	0.00198636	5.18467
COPS7B	0.000505358	4.57498
COPZ1	0.000149144	7.22747
CORO2B	4.32905e-05	8.82851
COTL1	9.91615e-06	6.97776
CPNE2	0.000904854	6.3094
CPSF7	3.65812e-05	6.06476
CPTP	3.45175e-05	4.4528
CRAT	0.000692594	4.22763
CREB3L2	3.26227e-06	5.10931
CREB5	1.53774e-05	5.26699
CREG1	0.000536711	15.158
CRIPT	1.70578e-05	5.26108
CRTC1	0.0012502	5.81647
CRTC2	0.00112402	14.6295
CS	1.06357e-07	10.4778
CSF3	2.95935e-05	4.478
CSK	2.67366e-06	5.25372
CSNK2B	1.25617e-06	8.45329
CSRP1	1.34208e-05	7.01223
CST3	6.88511e-06	6.44087
CTBS	0.000195366	4.75577
CTDNEP1	2.5926e-05	4.61139
CTDSP1	0.000199567	7.01105
CTSD	3.2124e-05	4.61026
CXCL16	0.000295666	4.81379
CYB5R3	3.51656e-06	19.3511
CYBRD1	0.000168812	4.76313
CYGB	0.000783832	7.63775
CYP2S1	8.27575e-05	16.2568
CYSTM1	2.85336e-05	4.11251
DAP	2.87553e-05	7.22588
DAZAP2	8.5086e-06	11.4914
DBF4B	9.54514e-05	7.16381
DCAF12	3.6226e-05	5.46666
DCAF15	0.000415993	4.15077
DCAF17	2.47347e-05	4.31352
DCP1B	0.000221873	4.03129
DCTN4	7.40806e-05	4.34558
DDA1	4.90795e-05	5.16905
DDAH1	0.00100394	4.71478
DEDD	1.19083e-07	6.70651
DENND1A	1.79758e-05	7.59731
DHDDS	2.45111e-05	5.68263
DLG4	0.00790808	8.52959
DLGAP4	1.39217e-05	12.861
DMTN	0.00121064	6.23152
DNAJC15	0.000452558	4.20867
DNAJC4	0.00381626	5.60719
DPM2	9.63649e-05	10.2761
DROSHA	5.48517e-05	4.28397
DTWD2	0.00367103	4.66275
DTX2	5.4537e-05	5.22189
DTX3	0.000562626	7.11224
DVL3	8.81881e-06	6.16207
DYNLRB1	2.73114e-06	15.0464
DYRK1B	1.14096e-05	7.62999
E2F4	9.04944e-06	4.84715
ECM1	8.31007e-05	12.2295
EDA2R	1.83268e-05	5.78625
EFHD2	1.78931e-05	7.71079
EFNB3	9.68144e-05	5.641
EGR1	9.79329e-06	8.80481
EGR3	0.00247961	7.5105
EHD2	2.68673e-05	12.3272
EIF1AD	3.7302e-05	5.10358
EIF4EBP1	2.91046e-05	6.77796
EIF4EBP2	5.80814e-06	5.06105
EIF5A	5.71907e-07	10.9317
EIF5AL1	1.07495e-07	10.1231
ELK3	2.31323e-06	5.62278
EMB	7.85368e-06	8.25817
EMBP1	0.00142614	4.07095
EMC10	1.08618e-06	4.55512
EMP3	1.42551e-05	6.63268
ENSA	5.68903e-06	5.68143
ENTPD3	0.000505434	5.04519
ENTPD5	0.000295922	6.30042
EPB41L1	0.000503762	4.24356
EPN1	5.40662e-05	6.18744
ERAL1	4.08024e-05	6.81663
ERF	8.5694e-07	7.36128
ERGIC1	3.2132e-05	7.98183
ERP44	2.79928e-07	6.20822
ETV4	2.01222e-06	9.93985
EVL	0.000320122	9.12615
F8A1	0.000215364	5.68119
FAM117A	1.46619e-05	18.3145
FAM127A	0.000220654	9.96688
FAM127B	0.000114537	8.24249
FAM127C	0.000112485	6.99533
FAM180A	5.55166e-05	7.47304
FAM189B	3.70421e-05	8.62608
FAM195B	0.00349807	4.35553
FAM213B	3.07106e-05	5.49417
FAM219A	1.15559e-06	4.71359
FAM222B	4.29049e-06	11.3057
FAM65A	6.05708e-06	19.9997
FAM86B1	2.09115e-05	7.2545
FAM86C1	4.3866e-06	6.77658
FAM86DP	0.00562923	4.00529
FARSB	4.33398e-05	4.36643
FBRS	5.16698e-05	6.7117
FBXL16	0.000776899	6.09519
FBXL7	0.000926579	5.10077
FBXO27	0.000369819	6.85184
FBXO46	0.000251312	4.4685
FGD1	1.01544e-05	4.41121
FGF5	0.000108607	4.34669
FHL3	0.000284869	16.3352
FIZ1	3.98765e-05	8.57054
FKBP11	0.00150195	4.34073
FKBP1A	1.03455e-05	4.79305
FKBP8	6.26699e-05	6.97031
FOSL1	1.56666e-05	18.3752
FOXM1	2.60028e-05	7.76577
FOXP1	9.10133e-06	5.31316
FOXP4	2.05251e-05	8.90774
FOXRED2	0.00105428	6.40472
FTH1	3.37779e-07	7.12964
FTH1P3	0.000190824	5.66488
FTO	3.28995e-05	5.43936
FXYD5	1.43123e-05	27.1749
G6PC3	0.000176466	30.5523
G6PD	5.61824e-05	4.06335
GAB1	9.05717e-05	5.18549
GABBR1	1.01021e-05	4.02151
GATA3	0.000109672	6.76947
GATAD2B	3.35931e-06	5.02394
GATC	3.69983e-05	4.30604
GDI1	1.44038e-06	9.16744
GLIS2	0.000460689	7.47232
GLMP	0.00025067	5.28055
GLTSCR1	0.00435266	4.75483
GM2A	2.26059e-05	5.58663
GNAI2	2.09548e-06	19.8247
GNG12	1.46113e-05	4.80292
GNG2	0.000726194	11.7078
GNG5	0.000606485	5.96767
GORASP1	1.90467e-05	8.38922
GORASP2	2.1874e-05	4.27529
GPR3	0.000572511	7.60563
GPRC5A	9.56043e-05	5.37283
GPS2	0.0112332	7.26093
GPSM3	4.13593e-06	17.9702
GPX3	0.000301127	19.5189
GRHL3	0.000367219	4.00475
GRIN2D	0.00579416	6.10618
GRINA	2.9833e-06	32.5443
GSDMA	0.000508361	5.62902
GSK3A	0.000486254	13.6232
GSTM1	2.16304e-05	18.2267
GSTM4	2.59349e-05	14.4077
GSTT1	0.00288401	4.52982
H1F0	0.000106313	4.19081
H1FX	0.000205067	4.59167
HACD4	0.0015989	5.0474
HCCS	5.95653e-06	4.21813
HCFC1R1	2.55087e-05	28.9562
HDAC10	0.0271238	4.65898
HDAC7	2.82173e-05	4.14424
HECTD3	9.67073e-05	10.2722
HES1	0.000218116	4.21332
HGH1	0.000113768	4.68879
HGSNAT	0.000319956	5.39992
HIGD2A	2.18886e-05	9.12332
HMGA1	7.69182e-08	17.7885
HNRNPUL1	3.45731e-06	6.60383
HOMEZ	0.000107526	6.15581
HOXA1	2.96465e-05	5.89402
HOXA3	0.00151085	4.00158
HOXA7	1.4854e-05	16.6329
HOXC10	2.45029e-05	19.9768
HOXC13	0.000340107	5.7949
HOXC4	0.000125177	6.28275
HOXC6	0.00114875	5.39613
HOXC8	0.000116286	6.54059
HSF1	0.000131057	4.23554
HSPB1	1.65671e-05	9.34613
IDS	1.30117e-06	7.69109
IER3	9.79206e-05	4.72711
IFI6	7.8626e-06	7.43233
IFITM2	2.92035e-05	10.7426
IFITM3	9.19483e-06	10.9777
IGF2	0.00292488	5.66376
IGF2BP2	3.67763e-07	4.99232
IKZF4	0.000338097	8.53658
IKZF5	0.000149258	5.69203
IL1RN	2.58401e-05	29.584
IL22RA1	0.000132784	12.7212
INO80B-WBP1	0.0016838	4.77032
INO80E	0.000383805	9.1189
IQSEC2	0.0019619	6.34857
IRF2	0.00108068	4.75733
JAK3	0.000886093	9.77173
JUP	2.10948e-05	6.79788
KCTD21	5.64246e-05	9.24509
KDELR1	5.78794e-05	24.7968
KDELR3	0.000173753	5.20927
KDM6B	0.000182592	5.75179
KHSRP	2.55538e-05	5.32833
KIAA1522	2.25873e-05	5.0309
KLC2	0.000732739	5.09977
KLF4	5.2109e-06	7.62133
KLK10	0.000409775	7.18143
KLK5	0.000141225	17.3372
KRT31	9.54046e-06	11.7576
KRT5	1.58917e-05	4.01975
KRT80	3.33573e-05	6.11083
KXD1	3.76965e-05	4.71817
LAMP3	0.00166266	7.68993
LCLAT1	2.98167e-05	7.08955
LDB1	3.25593e-05	5.79777
LDLRAD3	3.3085e-05	6.2298
LDOC1	0.000806441	9.36347
LEF1	3.85055e-07	5.84876
LETM2	0.00182367	4.93211
LHPP	3.37845e-05	11.3313
LIMD2	5.0858e-05	9.24169
LIMK1	4.61238e-05	5.04157
LIN7C	1.11188e-05	5.42037
LINC00665	0.000247085	9.75173
LINC00707	3.01312e-05	25.3043
LINC00987	0.00145655	4.23515
LINC01133	3.13219e-06	7.92301
LINC01278	0.000187407	16.4046
LINC01503	0.000984482	8.79432
LITAF	3.31441e-05	4.13393
LIX1L	1.17369e-05	6.79696
LMO4	6.58399e-05	4.10756
LOC100294145	0.00151324	4.17703
LOC100419583	0.000320845	4.17993
LOC101927027	0.00118982	4.91202
LOC101929680	5.56084e-05	5.16075
LOC339803	0.00149257	5.29411
LOXL1-AS1	0.00121429	10.7849
LPCAT4	4.52779e-05	11.8961
LPPR2	0.000147509	13.4882
LRCH4	2.08635e-05	9.78063
LRFN3	0.000125874	5.25591
LRIF1	7.22241e-06	4.04002
LSM12	1.55305e-05	10.1472
LUZP6	1.05548e-05	4.79942
LY6E	3.99855e-05	13.5755
LYPLA2	0.000192805	6.59115
LZTFL1	0.00291333	4.38816
MAFIP	7.75845e-06	6.44941
MAL2	1.56302e-05	4.31268
MALL	1.95148e-06	4.13184
MANEA	0.00041304	5.0849
MANSC1	0.00334311	4.97509
MAP1S	3.43177e-05	4.17951
MAP2K5	0.00301169	5.72301
MAPK1IP1L	1.0574e-07	12.5874
MAPK3	0.000273034	10.4141
MAPK7	0.00134282	5.90375
MAPRE2	0.000218355	7.20953
MAPRE3	0.000180255	13.924
2018-03-04	2.91621e-05	5.99778
MARCKSL1	0.000516507	8.07558
MARK4	0.000606293	7.20954
MAX	0.000311569	6.57419
MBD5	0.00334907	4.0728
MBD6	0.000513464	16.0915
MBOAT7	2.59427e-05	4.55979
MCCC2	3.42212e-05	4.0094
MCTS1	6.04636e-05	5.61152
MCUR1	0.000258572	5.63222
MDC1	1.00248e-05	8.12061
MDK	5.16741e-05	11.6778
MED15	8.02568e-06	11.1719
MED25	6.46227e-05	10.6335
MED29	0.000109503	6.72847
MEF2D	1.98687e-05	4.83717
MEN1	7.08532e-06	7.9716
METAP1D	0.00726297	4.03793
MFAP2	3.79353e-05	8.13729
MFAP5	2.67364e-05	4.28378
MFGE8	0.000178421	7.74179
MGRN1	0.00024924	5.92448
MID2	1.48189e-05	4.94692
MIEN1	0.00348597	7.99512
MIER2	0.000897217	4.95763
MIR100HG	9.59713e-05	7.87393
MLF2	7.99252e-06	6.74554
MLLT11	6.71344e-05	8.38341
MMACHC	7.17351e-06	6.65731
MMGT1	1.55339e-05	7.84405
MMP19	0.000155581	5.87244
MMP24-AS1	1.08041e-05	16.1081
MNT	3.46605e-05	5.1669
MOB1A	0.000251008	4.12629
MOB3A	2.01403e-05	5.50624
MOB3B	0.000271661	4.87838
MOSPD3	0.000322827	10.0951
MPV17	0.00149958	5.24086
MPV17L2	0.00222494	4.68675
MRPL30	3.7438e-05	5.17499
MRPL4	5.23882e-05	8.99198
MRPL48	0.000926842	4.33187
MSI2	0.00154868	5.07745
MSN	2.5664e-06	5.86504
MSX2	2.26009e-05	7.83297
MTPN	1.05548e-05	4.79942
MTRNR2L9	0.00272258	8.55332
MTRR	0.000520853	4.4694
MYADM	1.15636e-05	10.4511
MYEF2	0.00464904	5.46786
MYPOP	0.000214102	11.977
NABP2	0.000574266	4.55563
NACC1	5.92293e-06	6.53878
NAPA	4.90109e-05	15.3214
NAT6	1.01124e-06	11.001
NATD1	9.40393e-05	4.37702
NCKAP5L	4.87683e-05	4.47445
NCOA6	0.00010826	4.07727
NCSTN	6.78109e-05	5.85484
NDE1	0.000264952	5.2408
NDUFA3	0.000699384	6.17276
NEFH	0.000260934	24.7047
NFIC	5.17663e-05	7.16393
NFIX	0.000199752	8.09552
NID1	2.69137e-05	5.07596
NIPAL2	0.000755385	4.1751
NIPAL4	0.000152361	4.2853
NIPSNAP1	2.37329e-06	7.14012
NKIRAS2	2.36765e-06	9.54307
NME4	4.84264e-06	8.56312
NONO	2.14257e-05	5.47087
NPRL3	6.81381e-06	8.65683
NR1D1	0.000145678	17.8307
NR2F2	3.1819e-05	5.99475
NRBP2	0.000114408	4.22772
NRM	0.000238636	7.66
NRSN2	0.000145906	12.619
NUCB1	3.04911e-05	4.04633
NUMB	9.40691e-06	4.16671
NUP214	2.66829e-05	4.49034
NUTM2A-AS1	0.00199728	4.83308
OAF	3.82804e-05	5.4224
OAS2	1.39673e-07	4.99253
OCEL1	0.000161644	7.11916
OGG1	2.69353e-05	5.58616
OSBP2	0.00437555	6.06881
OSBPL7	0.0177241	6.10693
OSR2	0.000399652	4.78747
OTUB1	3.17367e-05	4.19496
OTX1	0.000451862	6.83517
OXA1L	0.000146496	5.5712
PA2G4	8.53409e-05	4.7284
PACS1	3.46024e-06	6.46383
PADI2	0.000609258	5.43751
PAK2	1.09069e-05	4.32574
PAK4	3.48847e-05	5.7081
PANX2	0.000192138	6.63201
PAQR3	0.00109321	4.14064
PARP16	0.000167576	7.48118
PARP3	0.000761727	4.53871
PATL1	8.34873e-07	6.62117
PAX8	0.000310715	8.98438
PBX1	0.000975034	4.22533
PCBP1	3.67095e-05	4.34078
PCBP2	8.80395e-06	14.7113
PCBP4	0.000421544	4.03949
PCDHGA12	7.12749e-05	4.99272
PCDHGB7	0.0341906	4.70069
PCDHGC3	3.07071e-06	6.67338
PCDHGC5	0.0011421	4.84204
PCED1B	0.000204486	8.2191
PCGF2	0.00064262	17.945
PCIF1	3.76575e-05	6.63268
PCYOX1L	0.000394504	5.00775
PDE6D	0.00827831	4.30769
PDK2	2.46431e-05	6.79829
PDLIM7	2.45029e-05	8.11623
PDPN	1.55864e-05	4.83911
PDXP	6.83027e-05	4.40275
PDZD11	0.000825493	6.04551
PEA15	1.46079e-07	11.7265
PELP1	6.27616e-05	4.45697
PER1	0.000207783	5.51919
PEX14	2.92378e-05	10.1873
PEX19	0.000126456	4.36735
PFDN1	3.03014e-05	5.80827
PFN1	4.18858e-07	12.6373
PFN2	1.88106e-05	4.26824
PHACTR4	7.94897e-05	6.49349
PHF1	0.000198207	4.87295
PHF12	0.000351806	4.67686
PHF21A	0.000734502	6.53249
PIAS1	0.000218132	5.62954
PIAS3	2.38897e-05	7.07342
PIGT	2.58394e-05	6.19244
PIP5K1C	0.000100959	6.97843
PLAGL2	9.64847e-05	5.43848
PLBD2	0.000128512	12.2017
PLD5	3.17138e-06	4.24466
PLEKHG2	2.39743e-05	4.28833
PLK1	3.76394e-05	4.7773
PLP2	2.96261e-06	15.8388
PLSCR3	0.000962943	9.49871
PLTP	8.74902e-05	21.6797
PML	2.06964e-05	6.62741
PNKD	0.00302249	5.83665
PNPLA2	0.00103961	8.54429
PNPO	2.84538e-05	6.03543
PNRC1	0.000118696	6.98356
POLM	0.000163997	7.69696
POLR2A	4.82356e-07	6.15125
POLR2J3	8.37946e-06	12.9357
POLR3G	0.000145258	4.3697
POM121	1.38146e-05	5.97071
POM121C	5.24658e-05	6.40855
POMZP3	0.00303449	4.55195
POPDC3	1.57627e-05	6.26946
POTEE	2.91265e-06	7.84101
POTEJ	5.85369e-05	9.01051
POU2F2	9.66585e-06	4.24639
PPARD	2.95536e-05	5.19055
PPDPF	5.57097e-05	27.2947
PPIL1	0.000836584	5.38196
PPME1	5.37485e-05	8.66337
PPP1R11	3.46418e-05	16.0241
PPP1R13L	5.64842e-05	11.8625
PPP1R18	8.62754e-07	9.68349
PPP2R2A	7.32416e-06	4.56867
PPP3CB	6.58721e-05	5.51791
PPP3CB-AS1	0.000175906	5.16239
PPP3R1	5.7483e-07	5.47137
PPP6C	1.06281e-05	6.21587
PPRC1	1.91542e-05	4.736
PPT2	0.00242766	5.72726
PRCC	0.000284682	5.27714
PRICKLE3	5.94692e-05	10.2695
PRKAB1	0.000132189	4.1471
PRKACA	1.8307e-05	20.6872
PRKD2	0.000965006	5.67006
PRNCR1	0.000837681	7.25542
PROM2	6.9004e-05	7.04099
PROSC	0.000735194	6.12208
PROSER1	1.41526e-05	6.97261
PROSER3	0.000191905	6.18692
PRR13	1.17307e-06	17.7486
PRR14	0.000848315	12.5568
PRRC2C	7.47753e-06	4.18208
PRRG1	7.84962e-05	4.73775
PSENEN	0.00108781	4.48934
PSMB2	1.39394e-05	5.50989
PSME3	9.46432e-05	4.53847
PSMF1	5.78291e-06	10.152
PTBP3	1.00384e-05	4.94502
PTMA	2.45343e-05	4.46109
PTMS	2.62621e-06	8.45459
PTPN18	0.000113153	14.7218
PTPN23	2.08709e-05	7.34751
PVRL2	0.000268976	4.26972
PXK	0.000739554	11.2204
PXN	3.56969e-06	4.36207
PYGO2	1.97151e-05	5.68003
R3HDM1	2.32536e-07	13.0749
R3HDM2	3.25794e-05	6.09273
R3HDM4	2.49362e-05	8.23739
RAB10	1.78922e-05	4.60745
RAB11B	0.00201096	14.3273
RAB1B	5.36698e-07	11.3925
RAB25	5.16548e-05	11.7702
RAB2B	5.03291e-05	8.82945
RAB36	0.000239201	4.13868
RAB4B	0.00485651	7.30231
RAB5B	4.57557e-07	10.625
RAB5C	2.87819e-05	4.37202
RAB6A	1.26853e-05	4.06373
RAB7A	4.65761e-06	6.87498
RABIF	6.93431e-05	4.15645
RABL2B	0.000208847	10.693
RAC2	5.34668e-06	20.1942
RAD23A	1.26719e-06	11.3242
RAD9A	0.0221222	5.28332
RAPH1	1.24421e-05	4.99743
RARA	2.91042e-05	8.28386
RAVER1	6.18696e-05	5.64198
RBBP9	3.93103e-05	5.3538
RBM43	0.000462994	4.71741
RBPMS	2.52267e-05	16.3621
RCAN3	2.0126e-06	4.03133
RCOR3	2.48864e-05	4.05282
RELA	3.90062e-05	13.5874
RERE	0.000112267	4.45987
RFFL	3.08747e-07	6.33519
RFX1	8.71763e-05	7.35773
RGMA	0.000390281	4.03567
RGS19	8.63403e-06	4.55643
RHBDD1	0.00015976	4.0853
RHBDD2	1.06827e-07	14.8553
RHNO1	1.96006e-05	6.11669
RIN3	0.000246338	5.99361
RNASE7	0.000164992	8.11065
RNASEK	2.1861e-05	4.76186
RNF167	3.75958e-07	7.46221
RNF2	4.98696e-06	8.33226
RNF216P1	0.00014486	4.31071
RNF26	3.69744e-05	5.50336
RNF38	1.73803e-05	4.45232
RNF44	2.35509e-05	11.0769
RNF5P1	0.000508469	4.47065
ROBO3	0.000139979	4.12103
ROBO4	0.00374065	4.50408
RPRD2	3.69431e-06	4.46839
RSL1D1	0.00102117	4.65763
RTN3	7.4218e-07	10.3555
RUFY2	0.00197126	4.05605
RUNX2	0.000232314	7.01321
RWDD2B	2.45972e-05	5.65595
S100A10	5.76191e-06	10.0621
S100A11	7.3645e-06	13.3997
S1PR2	1.21326e-05	4.12479
SAMD14	0.00242068	4.30481
SAMD4B	5.83157e-05	7.00747
SAP130	3.15114e-05	4.98223
SCAF1	4.90348e-05	4.2048
SCAMP2	0.000109517	8.56684
SCAMP4	2.62546e-05	19.214
SCLY	1.20707e-05	6.67976
SCNM1	0.00014567	14.1928
SCNN1A	0.00107191	7.34493
SCRN3	0.000304838	4.51602
SEC61A2	0.000510372	6.86582
SEMA4A	1.51267e-05	4.97617
SEPN1	1.07015e-05	5.24317
2018-09-06	0.000914935	4.7362
2018-09-09	1.03122e-05	4.84591
SERINC2	5.57079e-06	14.5484
SERPINB8	0.000107883	5.40469
SERPINF1	0.000376677	4.67839
SERPING1	0.000247313	14.5294
SEZ6L2	0.000851502	7.57164
SF1	6.74744e-07	5.949
SF3A1	6.57602e-07	4.73649
SF3A2	5.29632e-05	22.6971
SF3B4	1.60189e-06	17.9201
SFR1	0.00219492	4.4135
SFXN3	4.44192e-06	13.9887
SGTA	4.10569e-06	4.44531
SH2D2A	8.38182e-05	30.0336
SH3BGRL	0.000153022	8.03503
SH3BGRL3	3.07666e-08	54.8719
SH3BP1	2.45544e-05	14.5946
SH3GL1	4.4553e-05	8.85866
SH3KBP1	4.70524e-06	8.94684
SHISA5	6.89977e-06	5.52409
SHISA6	0.0026198	4.17337
SIGMAR1	4.9878e-05	9.62687
SIKE1	0.000159324	4.92852
SIRPA	3.65847e-05	4.06488
SIRT2	6.03674e-06	7.26457
SIX5	0.000215526	4.90908
SKA1	0.000591505	4.19119
SKA2	7.42075e-05	6.81692
SKA3	5.30944e-05	7.75496
SKAP2	0.00061516	5.29998
SLC10A7	0.000239163	5.78538
SLC16A13	0.00229132	4.93434
SLC16A2	4.4649e-05	4.47114
SLC25A22	2.42046e-05	12.5265
SLC25A23	3.99827e-06	17.0233
SLC25A39	2.52674e-05	4.43227
SLC25A44	4.58205e-05	9.83274
SLC27A1	0.000937487	4.0636
SLC29A2	0.000910995	5.57052
SLC2A4RG	0.000360862	7.05942
SLC35A4	0.000602511	5.28782
SLC35C1	4.36051e-05	6.02434
SLC35F6	6.20422e-06	5.30897
SLC38A7	0.000323184	10.8121
SLC41A1	3.85495e-06	4.01525
SLC45A3	1.2544e-06	5.22861
SLC48A1	4.59752e-05	4.972
SLC6A9	0.00023513	5.69918
SLC7A8	3.20074e-06	13.2368
SLC9A1	3.02311e-05	12.5919
SLC9A3R2	0.000547205	5.25692
SLC9B2	0.00424457	4.73139
SMAP1	8.79545e-06	4.66705
SMAP2	1.38743e-07	4.26672
SMARCC2	0.000131484	5.08818
SMARCD1	1.09351e-05	7.16073
SMG1P5	0.0293824	6.22212
SMG7	6.15164e-06	4.09323
SMYD5	1.07636e-05	5.13863
SNAPC2	0.000546821	4.0005
SNRNP27	0.00021934	7.1982
SNRPA	1.98249e-05	13.4409
SNX10	0.00592	8.69943
SNX15	0.00312371	5.82074
SNX22	0.0003726	19.0116
SORBS3	0.000113487	18.4643
SOS1	0.00034607	4.71695
SOX12	0.000104795	6.98269
SOX13	2.63794e-05	7.57393
SOX15	2.98161e-05	10.7242
SOX7	3.94707e-06	8.6457
SOX9	2.54912e-06	5.31196
SP110	0.00123794	6.28273
SP2	8.81491e-06	19.9473
SPATA6	0.000127328	6.17359
SPHK2	0.0020994	4.77636
SPRED2	6.18373e-05	6.23841
SPRED3	1.13762e-05	12.2094
SPSB1	9.39794e-05	4.7735
SRCAP	4.74851e-05	4.18222
SREBF1	3.54112e-05	4.06255
SRM	0.000156304	4.9673
SRPR	6.39688e-06	4.07138
SRRM1	2.75155e-05	8.33789
SSBP3	0.000143831	9.38804
ST6GALNAC4	0.000120489	5.96228
ST7	0.00121382	5.86024
STPG1	9.57152e-05	5.11247
STRADA	0.000118917	5.01361
STRN4	5.502e-05	4.41858
STX1A	0.00555049	5.54808
STX5	6.30929e-05	4.62228
STXBP1	3.18077e-05	4.50569
STYX	0.00121015	6.94466
SUPT3H	0.000307869	4.06027
SUPT4H1	5.48456e-06	6.11631
SUSD4	2.19461e-06	5.43561
SV2A	1.9109e-05	4.1755
SYDE1	0.00565779	4.2675
SYNPO	0.000195222	4.24135
SYT7	0.000361755	4.08783
SYVN1	4.95767e-06	11.014
SZRD1	3.69186e-06	4.17998
TAF6	2.02062e-05	11.2624
TAF9B	3.68669e-06	10.032
TAGLN2	1.58323e-06	5.65962
TAMM41	0.000225442	5.55526
TAPBP	2.30262e-06	5.07142
TBC1D17	0.000210459	4.18777
TC2N	0.000143577	4.70899
TCF7L1	0.000209307	10.6048
TCF7L2	9.02702e-06	11.7069
TCTA	0.00593204	4.70551
TEAD3	0.000605042	6.16707
TECR	0.00108229	11.2406
TERF1	7.15e-05	4.39816
TEX261	1.15883e-07	7.86188
TFAP2A	1.43962e-05	7.15094
TFE3	1.29711e-06	6.7523
TGFB1	9.05919e-05	8.17199
TGFB1I1	0.000293701	6.07262
THAP6	0.000152691	4.40746
THBD	5.31753e-06	4.8739
TICAM1	0.000193587	6.60388
TIMM10B	0.000212586	5.02736
TIMM17B	0.000303054	4.58374
TIMM9	0.000353469	5.9427
TIMP1	6.36182e-06	6.5862
TIMP2	1.52622e-05	7.50169
TIRAP	0.000399129	4.79886
TJAP1	3.54031e-06	5.46865
TM9SF4	1.66415e-05	5.43445
TMBIM1	4.21378e-06	4.52297
TMEM104	4.56389e-05	6.43428
TMEM106B	2.32553e-06	12.5158
TMEM150A	1.83701e-05	6.15116
TMEM175	0.00885547	4.33378
TMEM184B	8.99063e-06	4.29136
TMEM189	1.48708e-05	4.57116
TMEM198B	0.000121773	8.06117
TMEM201	7.26731e-05	5.37992
TMEM209	7.42508e-06	9.60891
TMEM214	1.403e-05	7.5802
TMEM222	6.10513e-05	4.95379
TMEM230	1.04065e-05	9.77893
TMEM256-PLSCR3	0.00116727	11.402
TMEM69	2.03631e-05	10.0263
TMEM8B	0.00131002	12.5744
TMEM92	0.00205087	11.5068
TMEM97	1.78379e-05	6.24798
TNFRSF1A	4.63819e-06	5.71229
TNS2	0.000941181	4.97261
TNS4	3.93631e-06	8.4386
TOMM34	6.04154e-06	8.63548
TP53I11	1.58366e-06	13.4617
TP53INP2	7.44528e-05	8.35032
TP63	3.19075e-06	4.79559
TPGS2	1.92596e-05	6.67003
TPM3	7.18965e-06	9.27399
TPP1	2.95194e-06	19.4043
TPTEP1	0.000467946	13.0726
TRAPPC1	9.31362e-06	8.15837
TRIM29	2.54124e-06	6.16162
TRIM62	0.000159615	9.83953
TRNP1	0.000105799	5.65736
TROAP	0.000128524	4.20133
TSC22D4	1.85497e-05	6.52125
TSKU	9.71554e-05	6.07349
TSPYL4	0.0010715	4.54288
TTC31	0.000855115	6.31083
TUBB	2.42137e-07	10.2986
TUBG2	0.000860435	5.20945
TULP3	0.000545206	8.74844
TXN2	8.7836e-05	6.45378
TXNDC12	7.10929e-06	4.09133
TXNL4B	0.00973918	5.45922
UBAP2L	3.46375e-05	4.58426
UBE2A	2.81527e-05	10.5432
UBE2D1	0.000139929	10.6426
UBE2E2	0.000212334	4.92423
UBE2G1	1.67692e-05	5.11296
UBE2J1	9.72841e-05	4.91284
UBE2L3	3.57966e-05	7.36783
UBE2R2	6.1101e-05	5.56314
UBE2V1	4.08699e-07	17.3415
UBL7	7.41604e-05	5.71967
ULBP1	0.000100993	6.19544
UPK3BL	0.000768182	5.98554
URM1	0.000638433	6.72901
USP21	0.000601865	7.25701
VAMP2	0.000138352	15.9492
VANGL2	0.000179531	5.16378
VAT1	8.19416e-06	4.00518
VEGFB	0.000262443	5.46841
VMA21	1.2333e-05	5.55438
VPS37B	4.02447e-06	4.23466
VPS37C	4.73091e-05	7.94033
VPS9D1-AS1	0.00274198	11.9426
VRK3	3.00709e-05	4.63257
WASF1	3.12527e-05	6.12238
WASF2	1.532e-05	4.00438
WBP11	2.22421e-05	5.96186
WBP11P1	0.00170611	5.6081
WBP2	4.77601e-06	17.5809
WIPF2	1.83372e-06	5.37944
XAF1	0.00294521	4.52828
XKR8	7.67404e-05	5.94967
XYLB	0.00253681	4.49197
YY1AP1	6.0367e-05	4.60635
ZBED5-AS1	0.00249723	5.00124
ZBTB4	1.86971e-06	5.8734
ZBTB45	0.000705968	4.75381
ZBTB7A	0.000273493	6.38573
ZC2HC1A	0.00216925	5.35226
ZC3H3	3.72476e-05	4.21383
ZC4H2	0.00190462	4.35973
ZDHHC8	8.93862e-05	4.6673
ZDHHC9	2.0377e-06	8.4228
ZFP3	0.000436479	5.27009
ZFP36	3.64895e-06	9.41214
ZFP36L1	4.97908e-06	8.3921
ZFP69B	0.00148288	6.87601
ZFP91	5.97827e-06	5.03788
ZFPL1	0.00131824	4.55069
ZKSCAN8	6.63581e-06	5.33422
ZMIZ2	0.000222929	9.9322
ZNF2	0.00500125	4.00837
ZNF280C	0.00555152	5.0171
ZNF296	0.00689176	6.86572
ZNF358	2.9697e-05	13.4756
ZNF362	0.000184672	6.92138
ZNF384	5.46664e-06	5.80456
ZNF385A	2.06256e-05	16.1593
ZNF385B	0.000802264	7.20982
ZNF438	0.00035469	5.69367
ZNF512	3.00318e-05	4.14736
ZNF561-AS1	0.0138723	4.8581
ZNF574	3.62276e-05	4.02158
ZNF580	7.42971e-05	24.8164
ZNF585A	8.52905e-05	4.20807
ZNF667-AS1	0.000248151	4.12014
ZNF750	0.000718497	6.18442
ZNF93	3.19053e-05	4.78991
ZSCAN12P1	0.000276355	5.08337
ZSWIM4	0.000183416	4.15564
ZYX	3.80814e-06	17.132
