# Supplementary material for: HNRNPK maintains epidermal progenitor function through transcription of proliferation genes and degrading differentiation promoting mRNAs
Source: Nat Commun. 2019 Sep 13;10:4198. doi: 10.1038/s41467-019-12238-x (PMC6744489; doi:10.1038/s41467-019-12238-x)
Supplement: Supplementary file 6 — Supplementary Data 3 [file 41467_2019_12238_MOESM6_ESM.xlsx]

## Sheet: 3a
Supplementary Data 3a. HNRNPK binding across the genome. Related to Figure 3.
Chr	Start	End	Strand	Peak Score	Distance to TSS	Gene Name
chr1	154548011	154549796	+	120	8646	CHRNB2
chr1	154550604	154550865	+	40	10477	CHRNB2
chr1	228682673	228683039	+	85	7788	RNF187
chr1	27326231	27326476	+	48	6158	TRNP1
chr1	207192214	207192886	+	116	13551	C1orf116
chr1	37949411	37949653	+	70	3701	MIR6732
chr1	11846223	11847696	+	66	-7283	LOC102724659
chr1	182350254	182350511	+	45	10157	GLUL
chr1	182351392	182351676	+	44	9005	GLUL
chr1	2336271	2336654	+	25	7548	PEX10
chr1	149857001	149857296	+	67	1084	HIST2H2BE
chr1	2496126	2496800	+	58	-1511	LOC100996583
chr1	202100717	202101643	+	116	9211	GPR37L1
chr1	202099323	202099881	+	59	7633	GPR37L1
chr1	202098704	202098946	+	37	6856	GPR37L1
chr1	202100022	202100615	+	36	8349	GPR37L1
chr1	183212710	183213139	+	57	57750	LAMC2
chr1	203276933	203277570	+	48	2587	BTG2
chr1	17298808	17299469	+	112	8035	MFAP2
chr1	43918960	43919490	+	84	435	HYI
chr1	112264699	112264997	+	32	17198	INKA2
chr1	112265848	112266077	+	29	16084	INKA2
chr1	112265541	112265770	+	22	16391	INKA2
chr1	153586453	153587411	+	106	-1288	S100A16
chr1	1287618	1289175	+	62	-3904	DVL1
chr1	27330891	27332548	+	62	7614	TENT5B
chr1	183218400	183219865	+	126	54877	NMNAT2
chr1	183220388	183221317	+	88	53157	NMNAT2
chr1	6308362	6308668	+	68	4263	HES3
chr1	6307400	6307910	+	38	3403	HES3
chr1	209823781	209825300	+	228	139	LAMB3
chr1	228603467	228604918	+	88	391	TRIM17
chr1	44398540	44400564	+	81	560	ARTN
chr1	1258098	1258623	+	57	1707	INTS11
chr1	156215470	156216133	+	67	2107	PAQR6
chr1	153537971	153538318	+	39	162	S100A2
chr1	44679290	44679537	+	48	288	DMAP1
chr1	32677044	32677694	+	66	2674	DCDC2B
chr1	32678009	32678410	+	34	3514	DCDC2B
chr1	21052293	21052658	+	45	6658	SH2D5
chr1	209799096	209799367	+	43	-2376	MIR4260
chr1	209789636	209790060	+	63	7007	MIR4260
chr1	209805845	209806226	+	119	-9180	MIR4260
chr1	228602459	228602942	+	40	1883	TRIM17
chr1	29447687	29448029	+	45	1155	TMEM200B
chr1	46654601	46655248	+	42	8247	POMGNT1
chr1	914376	914605	+	34	3007	PERM1
chr1	911766	912182	+	39	5523	PERM1
chr1	12030673	12031018	+	52	-9393	MFN2
chr1	37948678	37949114	+	53	3065	MIR6732
chr1	153700764	153701594	+	52	636	INTS3
chr1	52824728	52825146	+	73	6940	CC2D1B
chr1	44457907	44458283	+	52	576	CCDC24
chr1	16731233	16731764	+	35	32421	SPATA21
chr1	86046535	86047752	+	76	699	CYR61
chr1	151372364	151372593	+	45	437	PSMB4
chr1	27480431	27481179	+	69	816	SLC9A1
chr1	27189653	27189941	+	71	168	SFN
chr1	153506395	153508121	+	164	1459	S100A6
chr1	2435115	2435617	+	52	22701	PANK4
chr1	23407878	23408107	+	39	-23565
chr1	46655489	46655718	+	26	7568	POMGNT1
chr1	46659024	46661115	+	84	3102	POMGNT1
chr1	209784648	209785021	+	123	12021	MIR4260
chr1	209785153	209785734	+	75	11412	MIR4260
chr1	151260854	151261404	+	48	6341	ZNF687
chr1	151261576	151261805	+	36	6902	ZNF687
chr1	151262168	151262410	+	40	7501	ZNF687
chr1	33236838	33237902	+	88	6135	KIAA1522
chr1	26607142	26607629	+	71	1172	SH3BGRL3
chr1	1290484	1290787	+	29	3292	MXRA8
chr1	1289413	1289778	+	26	4332	MXRA8
chr1	27677867	27678133	+	65	9517	SYTL1
chr1	27332974	27333328	+	43	6182	TENT5B
chr1	156561810	156562613	+	84	653	NAXE
chr1	41485907	41486136	+	28	1406	SLFNL1
chr1	26610478	26610881	+	66	4466	SH3BGRL3
chr1	877657	877938	+	55	16676	SAMD11
chr1	244998654	244999388	+	86	243	COX20
chr1	156214420	156214919	+	51	2916	BGLAP
chr1	6309747	6310115	+	69	5679	HES3
chr1	209605968	209608985	+	482	1998	MIR205
chr1	109783421	109784106	+	246	-8878	CELSR2
chr1	11112674	11113937	+	220	-6009	MASP2
chr1	249239899	249240661	+	197	39838	PGBD2
chr1	201347769	201349973	+	194	-2043	TNNT2
chr1	44404833	44405346	+	187	6097	ARTN
chr1	153505714	153506276	+	185	2722	S100A6
chr1	200836098	200836932	+	157	-5568	GPR25
chr1	11968811	11970009	+	141	17075	KIAA2013
chr1	1713217	1714605	+	141	-2325	NADK
chr1	17222880	17223477	+	131	-7017	LOC105376805
chr1	36803241	36804165	+	130	-13948	EVA1B
chr1	151951686	151952766	+	113	14488	S100A10
chr1	94991076	94991841	+	111	15955	F3
chr1	68154690	68156506	+	110	4738	GADD45A
chr1	2437687	2438711	+	109	19868	PANK4
chr1	153577094	153578310	+	109	4129	S100A16
chr1	37951125	37952854	+	101	6158	MIR6732
chr1	155914074	155914513	+	93	2813	RXFP4
chr1	15760433	15760938	+	91	-4253	CTRC
chr1	10053	10581	+	85	-1552	LOC102725121
chr1	27991032	27991905	+	84	-2235	LINC02574
chr1	1347421	1347997	+	84	-5016	MRPL20
chr1	155627140	155627550	+	84	21701	SCARNA26A
chr1	109785081	109786663	+	84	-6769	CELSR2
chr1	15759826	15760318	+	77	-4866	CTRC
chr1	94992876	94993250	+	77	14350	F3
chr1	205504183	205504686	+	75	30750	CDK18
chr1	173830531	173831943	+	75	-1149	GAS5-AS1
chr1	178454448	178454946	+	74	-27515	TEX35
chr1	19662581	19662970	+	73	24035	PQLC2
chr1	27990302	27990851	+	73	-1343	LINC02574
chr1	44102411	44102730	+	71	-13227	KDM4A
chr1	207971280	207971641	+	70	3824	MIR29C
chr1	44101732	44102176	+	69	-13843	KDM4A
chr1	153575412	153576896	+	68	5677	S100A16
chr1	16448094	16448445	+	68	34335	EPHA2
chr1	152001782	152002242	+	67	7499	S100A11
chr1	32528911	32529450	+	67	-8452	TMEM39B
chr1	15758674	15759569	+	67	-5817	CTRC
chr1	16447014	16447499	+	66	35348	EPHA2
chr1	1712750	1713139	+	65	-1358	NADK
chr1	17223600	17224280	+	64	-7779	LOC105376805
chr1	159883635	159884112	+	64	9634	TAGLN2
chr1	156111176	156111723	+	62	-8286	SEMA4A
chr1	94990678	94990914	+	62	16617	F3
chr1	158074058	158074892	+	62	35955	LINC01704
chr1	44405887	44406682	+	62	-6194	IPO13
chr1	27726979	27727458	+	62	8070	GPR3
chr1	68164377	68164777	+	58	13717	GADD45A
chr1	182858689	182859047	+	58	-50142	LOC647070
chr1	36647199	36647806	+	57	-25848	TRAPPC3
chr1	153539371	153539908	+	57	-1333	S100A2
chr1	173829637	173829886	+	57	-2625	GAS5-AS1
chr1	156115032	156115416	+	57	-4511	SEMA4A
chr1	35253548	35253851	+	56	-4900	GJA4
chr1	2570501	2570897	+	56	-6218	MMEL1
chr1	32367962	32368215	+	56	17171	PTP4A2
chr1	153525424	153525658	+	55	-3807	S100A3
chr1	153525745	153526019	+	55	-4148	S100A3
chr1	209600432	209601345	+	54	-1277	MIR205HG
chr1	8919528	8920000	+	54	6885	MIR6728
chr1	31627978	31628315	+	54	84588	NKAIN1
chr1	153621891	153622123	+	53	-9123	SNAPIN
chr1	32053890	32054994	+	52	10696	TINAGL1
chr1	50896502	50896786	+	52	-7525	DMRTA2
chr1	200838448	200839289	+	52	-3215	GPR25
chr1	203279552	203279972	+	52	5098	BTG2
chr1	155914592	155915260	+	51	3446	RXFP4
chr1	153619652	153620035	+	51	-11287	SNAPIN
chr1	1106973	1107379	+	51	-2110	TTLL10
chr1	28609841	28610475	+	51	24195	SESN2
chr1	112263045	112263384	+	48	18832	INKA2
chr1	35254037	35254792	+	48	-4185	GJA4
chr1	19397069	19397513	+	48	-114465	IFFO2
chr1	27192326	27192801	+	48	2934	SFN
chr1	45245940	45246215	+	48	2015	SNORD38B
chr1	159754092	159754478	+	48	3492	DUSP23
chr1	162580940	162581211	+	48	-19980	DDR2
chr1	158072000	158072287	+	48	38287	LINC01704
chr1	203280311	203280739	+	48	5861	BTG2
chr1	15551530	15552003	+	47	-21955	FHAD1
chr1	45246389	45246841	+	46	2553	SNORD38B
chr1	223965596	223966303	+	46	65830	CAPN2
chr1	111976513	111976815	+	45	-6265	OVGP1
chr1	8916503	8917017	+	45	9889	MIR6728
chr1	201431985	201432546	+	44	6034	PHLDA3
chr1	2243593	2243885	+	43	40361	LOC100129534
chr1	94992156	94992449	+	43	15111	F3
chr1	8918507	8918776	+	43	8008	MIR6728
chr1	27727663	27727892	+	43	8629	GPR3
chr1	237069000	237069310	+	42	98563	MT1HL1
chr1	153620187	153620528	+	41	-10773	SNAPIN
chr1	109784399	109784798	+	40	-8043	CELSR2
chr1	32369010	32369512	+	40	15998	PTP4A2
chr1	27729387	27729663	+	40	10377	GPR3
chr1	155626489	155627063	+	39	22270	SCARNA26A
chr1	152003280	152003753	+	39	5995	S100A11
chr1	151953420	151953649	+	39	13180	S100A10
chr1	235270227	235270478	+	39	20900	SNORA14B
chr1	16448737	16449175	+	39	33648	EPHA2
chr1	55312968	55313197	+	39	39839	DHCR24
chr1	205269731	205270044	+	38	21032	NUAK2
chr1	180171167	180171556	+	38	4217	FLJ23867
chr1	55311214	55311443	+	38	39592	LEXM
chr1	94632518	94632802	+	38	-45955	ABCA4
chr1	27663833	27664148	+	38	-4493	SYTL1
chr1	1714798	1715077	+	37	-3351	NADK
chr1	36033329	36033558	+	37	-5528	TFAP2E
chr1	27330331	27330560	+	37	8888	TENT5B
chr1	207970055	207970284	+	37	5115	MIR29C
chr1	28611512	28611902	+	37	25744	SESN2
chr1	202689497	202689896	+	36	-10145	SYT2
chr1	209609172	209609419	+	35	3817	MIR205
chr1	201430542	201431123	+	35	7467	PHLDA3
chr1	156676963	156677326	+	35	-1536	CRABP2
chr1	31402663	31402898	+	34	5843	SNORD103A
chr1	27728143	27728732	+	32	9289	GPR3
chr1	156688910	156689272	+	32	9140	ISG20L2
chr1	11112002	11112246	+	32	-4828	MASP2
chr1	155200949	155201310	+	32	-3804	GBAP1
chr1	162581530	162581759	+	32	-19411	DDR2
chr1	28868130	28868647	+	31	-11141	TRNAU1AP
chr1	2369061	2369290	+	30	-25165	PEX10
chr1	156116886	156117116	+	30	-2734	SEMA4A
chr1	40438124	40438368	+	30	17462	MFSD2A
chr1	117542505	117542734	+	30	-1753	CD101
chr1	25566565	25566815	+	30	7320	RSRP1
chr1	38458031	38458608	+	29	-2537	SF3A3
chr1	25566197	25566426	+	29	-7298	SYF2
chr1	109782888	109783176	+	28	-9609	CELSR2
chr1	87216432	87216845	+	28	46385	SH3GLB1
chr1	247511089	247511325	+	27	-15965	ZNF496
chr1	27859559	27859943	+	26	-43053	WASF2
chr1	45247283	45247512	+	20	3335	SNORD38B
chr1	226030196	226030592	+	52	17392	EPHX1
chr1	226030713	226030953	+	38	17831	EPHX1
chr1	209800028	209800688	+	88	-3503	MIR4260
chr1	209798076	209798411	+	55	-1388	MIR4260
chr1	209798493	209798722	+	27	-1752	MIR4260
chr1	209794114	209796169	+	310	1714	MIR4260
chr1	209791810	209792659	+	75	4621	MIR4260
chr1	209793245	209793804	+	54	3331	MIR4260
chr1	209823376	209823694	+	48	1144	LAMB3
chr1	209817743	209818555	+	148	6530	LAMB3
chr1	209818705	209819802	+	138	5426	LAMB3
chr1	209820781	209821061	+	89	3758	LAMB3
chr1	209816521	209816928	+	81	7955	LAMB3
chr1	209815252	209815925	+	74	9091	LAMB3
chr1	209821362	209822204	+	57	2896	LAMB3
chr1	209812524	209812813	+	56	12011	LAMB3
chr1	209820259	209820517	+	52	4291	LAMB3
chr1	209822471	209822875	+	49	2006	LAMB3
chr1	209822988	209823217	+	47	1577	LAMB3
chr1	209813755	209814160	+	36	10722	LAMB3
chr1	209816027	209816256	+	30	8538	LAMB3
chr1	209817277	209817506	+	30	7288	LAMB3
chr1	209809023	209809253	+	37	-12283	MIR4260
chr1	209810178	209810407	+	28	-13437	MIR4260
chr1	209806383	209807336	+	85	-10004	MIR4260
chr1	209804235	209804538	+	33	-7531	MIR4260
chr1	209805347	209805576	+	32	-8606	MIR4260
chr1	209803059	209803647	+	61	-6498	MIR4260
chr1	40541753	40541982	+	37	21275	PPT1
chr1	154547307	154547773	+	40	7283	CHRNB2
chr1	228336058	228336287	+	40	-1243	GJC2
chr1	44454666	44456023	+	84	-1924	CCDC24
chr1	35248329	35248935	+	87	721	GJB3
chr1	35249196	35249881	+	75	1627	GJB3
chr1	9828260	9829212	+	69	55848	CLSTN1
chr1	228675589	228676156	+	80	804	RNF187
chr1	228676249	228676735	+	64	1424	RNF187
chr1	27325256	27325664	+	72	5265	TRNP1
chr1	27324132	27324691	+	62	4216	TRNP1
chr1	27325748	27326084	+	51	5721	TRNP1
chr1	27323111	27323779	+	48	3250	TRNP1
chr1	27922405	27922786	+	31	7410	AHDC1
chr1	151030367	151031032	+	94	1426	CDC42SE1
chr1	151029733	151030279	+	38	2119	CDC42SE1
chr1	151027903	151028176	+	64	4086	CDC42SE1
chr1	151026866	151027095	+	46	5145	CDC42SE1
chr1	113244631	113244860	+	40	4933	RHOC
chr1	8419797	8420301	+	50	41904	SLC45A1
chr1	28839408	28839638	+	36	4453	SNORA73B
chr1	28841565	28842091	+	34	-2917	RCC1
chr1	26611229	26611723	+	71	5263	SH3BGRL3
chr1	26609856	26610204	+	40	3817	SH3BGRL3
chr1	33785500	33785988	+	28	955	A3GALT2
chr1	32675926	32676745	+	64	1640	DCDC2B
chr1	1471227	1471707	+	73	4273	TMEM240
chr1	156715200	156715911	+	64	-4632	MRPL24
chr1	156717828	156718181	+	28	3081	HDGF
chr1	156717111	156717649	+	27	3705	HDGF
chr1	45274378	45274824	+	67	447	BTBD19
chr1	45276051	45276284	+	54	2013	BTBD19
chr1	200873746	200874188	+	38	10018	INAVA
chr1	157095879	157096108	+	42	-2161	CYCSP52
chr1	210546068	210546297	+	32	43542	HHAT
chr1	94995913	94996675	+	107	11119	F3
chr1	27677423	27677699	+	78	9078	SYTL1
chr1	27674115	27674402	+	46	5775	SYTL1
chr1	33238017	33238246	+	30	6896	KIAA1522
chr1	68151688	68151988	+	42	978	GADD45A
chr1	154941088	154941400	+	30	1979	SHC1
chr1	153612655	153612884	+	37	-6201	S100A13
chr1	43827399	43827824	+	44	2775	MIR6734
chr1	1258739	1259519	+	70	938	INTS11
chr1	1257687	1257992	+	52	2228	INTS11
chr1	156216766	156217260	+	62	895	PAQR6
chr1	2136496	2137031	+	46	2409	FAAP20
chr1	2118998	2119227	+	34	-3798	PRKCZ-AS1
chr1	113240353	113240821	+	71	9091	RHOC
chr1	36623106	36624138	+	119	-1968	TRAPPC3
chr1	36626666	36627202	+	80	-5280	TRAPPC3
chr1	36622407	36623019	+	66	-1059	TRAPPC3
chr1	36628076	36628305	+	53	-6536	TRAPPC3
chr1	36624537	36624915	+	51	-3072	TRAPPC3
chr1	36625510	36625829	+	44	-4015	TRAPPC3
chr1	36625908	36626201	+	43	-4400	TRAPPC3
chr1	36625002	36625231	+	23	-3462	TRAPPC3
chr1	46662290	46662792	+	66	630	POMGNT1
chr1	46661772	46662027	+	44	1272	POMGNT1
chr1	913237	914296	+	110	3731	PERM1
chr1	160177807	160178163	+	54	674	LOC729867
chr1	200794003	200794275	+	34	-47944	GPR25
chr1	41486622	41486993	+	78	620	SLFNL1
chr1	151262724	151263060	+	62	8104	ZNF687
chr1	245001186	245001487	+	38	2558	COX20
chr1	245000865	245001094	+	23	2201	COX20
chr1	156720046	156720275	+	25	925	HDGF
chr1	175136304	175136533	+	29	25531	KIAA0040
chr1	16476150	16476458	+	43	6300	EPHA2
chr1	44043385	44043614	+	55	46968	PTPRF
chr1	43997388	43998111	+	59	1218	PTPRF
chr1	43996716	43997219	+	45	436	PTPRF
chr1	249145369	249145887	+	40	7497	ZNF692
chr1	155945148	155945429	+	57	2678	ARHGEF2
chr1	8922188	8922530	+	74	4290	MIR6728
chr1	8932498	8932744	+	40	-5972	MIR6728
chr1	8928570	8928919	+	63	-2095	MIR6728
chr1	8929032	8929519	+	53	-2626	MIR6728
chr1	223904538	223905053	+	84	4676	CAPN2
chr1	223943874	223944355	+	84	43995	CAPN2
chr1	223944778	223945101	+	23	44820	CAPN2
chr1	223948057	223948286	+	38	48052	CAPN2
chr1	223949713	223949942	+	40	49708	CAPN2
chr1	223950903	223951133	+	53	50899	CAPN2
chr1	223951254	223951511	+	49	51263	CAPN2
chr1	223956619	223956982	+	45	56681	CAPN2
chr1	223924394	223924990	+	76	24573	CAPN2
chr1	223921910	223922395	+	48	22033	CAPN2
chr1	223909553	223909782	+	44	9548	CAPN2
chr1	223911797	223912244	+	37	11901	CAPN2
chr1	223933790	223934196	+	94	33874	CAPN2
chr1	223936300	223936544	+	30	36303	CAPN2
chr1	223937442	223937863	+	37	37533	CAPN2
chr1	223942966	223943357	+	63	43042	CAPN2
chr1	223942049	223942879	+	48	42345	CAPN2
chr1	223941696	223941935	+	36	41696	CAPN2
chr1	32135017	32135320	+	48	-24330	PEF1
chr1	32128519	32128795	+	62	-17819	PEF1
chr1	32127909	32128272	+	62	-17252	PEF1
chr1	95006419	95006783	+	110	812	F3
chr1	95005865	95006191	+	46	1385	F3
chr1	95002114	95002582	+	104	5065	F3
chr1	95002664	95003687	+	67	4238	F3
chr1	95003811	95004234	+	46	3391	F3
chr1	95000181	95001049	+	279	6798	F3
chr1	94998979	94999944	+	160	7952	F3
chr1	151265440	151265721	+	48	10792	ZNF687
chr1	151961487	151961831	+	76	5055	S100A10
chr1	151965445	151965783	+	57	1100	S100A10
chr1	151960904	151961133	+	50	5696	S100A10
chr1	151963407	151963636	+	33	3193	S100A10
chr1	151956729	151957099	+	46	9800	S100A10
chr1	94087715	94088254	+	55	-8282	BCAR3
chr1	94086145	94086374	+	28	-6557	BCAR3
chr1	94085634	94085863	+	26	-6046	BCAR3
chr1	94103301	94103538	+	23	-23717	BCAR3
chr1	94044865	94045312	+	52	5631	BCAR3
chr1	94044458	94044719	+	30	6131	BCAR3
chr1	46739200	46739665	+	122	26065	RAD54L
chr1	1280693	1280922	+	25	3685	DVL1
chr1	16477937	16478297	+	62	4487	EPHA2
chr1	16480065	16480391	+	43	2376	EPHA2
chr1	16477423	16477839	+	42	4973	EPHA2
chr1	16458682	16459347	+	120	23590	EPHA2
chr1	16453851	16454552	+	67	28403	EPHA2
chr1	16453120	16453391	+	42	29349	EPHA2
chr1	16452446	16453037	+	36	29863	EPHA2
chr1	16454762	16455249	+	28	27599	EPHA2
chr1	16468369	16469647	+	65	13596	EPHA2
chr1	16466142	16466371	+	45	16348	EPHA2
chr1	16467485	16467844	+	32	14940	EPHA2
chr1	76258759	76259006	+	54	-3674	MSH4
chr1	76259266	76259495	+	40	-3176	MSH4
chr1	26799394	26799645	+	49	617	HMGN2
chr1	183172854	183173307	+	107	17906	LAMC2
chr1	183160378	183160699	+	66	5364	LAMC2
chr1	183173593	183173822	+	43	18533	LAMC2
chr1	183175053	183175465	+	37	20085	LAMC2
chr1	183176189	183176613	+	28	21227	LAMC2
chr1	183203909	183204526	+	37	49043	LAMC2
chr1	183183137	183183392	+	77	28090	LAMC2
chr1	183179696	183180442	+	45	24895	LAMC2
chr1	183181734	183182503	+	39	26944	LAMC2
chr1	183211523	183212479	+	62	56827	LAMC2
chr1	183185521	183186429	+	139	30801	LAMC2
chr1	183186566	183187546	+	78	31882	LAMC2
chr1	183189242	183190013	+	85	34453	LAMC2
chr1	183188206	183188540	+	76	33199	LAMC2
chr1	183190729	183190988	+	54	35684	LAMC2
chr1	156092887	156093157	+	64	-2886	LMNA
chr1	156091837	156092107	+	52	-3936	LMNA
chr1	156093267	156093496	+	34	-2527	LMNA
chr1	152006537	152006921	+	64	2782	S100A11
chr1	152007083	152007390	+	49	2275	S100A11
chr1	152008179	152008790	+	30	1027	S100A11
chr1	46650626	46651023	+	77	-8657	LOC110117498
chr1	153536253	153537596	+	77	1382	S100A2
chr1	153534671	153535094	+	91	3424	S100A2
chr1	153535211	153535548	+	83	2927	S100A2
chr1	153534066	153534518	+	64	4014	S100A2
chr1	43411129	43411969	+	84	-13171	SLC2A1-AS1
chr1	43418337	43418719	+	45	-6192	SLC2A1-AS1
chr1	43416932	43417198	+	42	-7655	SLC2A1-AS1
chr1	43417425	43417836	+	39	-7090	SLC2A1-AS1
chr1	43402738	43403264	+	62	-21719	SLC2A1-AS1
chr1	43402112	43402502	+	32	-22413	SLC2A1-AS1
chr1	43395341	43395746	+	110	-29177	SLC2A1-AS1
chr1	24119955	24121021	+	101	2842	LYPLA2
chr1	150235176	150235405	+	43	1197	SNORD13C
chr1	17298325	17298649	+	32	8686	MFAP2
chr1	55340821	55341119	+	45	11951	DHCR24
chr1	55340321	55340647	+	47	12437	DHCR24
chr1	183221557	183222353	+	89	52054	NMNAT2
chr1	55534860	55535361	+	31	29215	PCSK9
chr1	185255263	185255513	+	49	31073	IVNS1ABP
chr1	28903167	28903475	+	34	2013	SNORD99
chr1	151022190	151022666	+	102	2212	C1orf56
chr1	36640718	36641036	+	62	-19223	TRAPPC3
chr1	2442305	2442534	+	30	15648	PANK4
chr1	151028356	151028701	+	56	3597	CDC42SE1
chr1	228338667	228339351	+	99	1594	GJC2
chr1	228337987	228338355	+	36	756	GJC2
chr1	209781577	209782256	+	43	14939	MIR4260
chr1	209783775	209784440	+	88	12748	MIR4260
chr1	153587746	153588172	+	60	849	S100A14
chr1	179051413	179051814	+	38	501	TOR3A
chr1	179056543	179057168	+	71	5743	TOR3A
chr1	207201872	207202289	+	44	4021	C1orf116
chr1	207197570	207197808	+	53	8412	C1orf116
chr1	37942994	37944735	+	102	-1967	MIR6732
chr1	100530567	100531729	+	50	27359	MFSD14A
chr1	27333412	27333641	+	33	5807	TENT5B
chr1	44400683	44400970	+	62	1834	ARTN
chr1	44401338	44401908	+	53	2631	ARTN
chr1	153584456	153584771	+	69	1031	S100A16
chr1	153580859	153581355	+	62	724	S100A16
chr1	153583656	153583993	+	59	1820	S100A16
chr1	154993506	154993877	+	59	12566	DCST2
chr1	154992862	154993307	+	30	13173	DCST2
chr1	154994760	154995274	+	28	11240	DCST2
chr1	27283288	27283556	+	62	3479	KDF1
chr1	878132	878922	+	62	16152	NOC2L
chr1	35226177	35226538	+	91	1015	GJB4
chr1	31904479	31904967	+	69	18063	SERINC2
chr1	33796061	33796340	+	34	1893	MIR3605
chr1	33795340	33795626	+	48	2610	MIR3605
chr1	33813682	33814479	+	55	1419	PHC2
chr1	33812891	33813399	+	48	2354	PHC2
chr1	955536	956114	+	80	322	AGRN
chr1	957131	957900	+	67	2012	AGRN
chr1	956289	956518	+	38	900	AGRN
chr1	968692	969685	+	131	13685	AGRN
chr1	960437	961109	+	114	5270	AGRN
chr1	962563	963954	+	80	7755	AGRN
chr1	958403	958652	+	59	3024	AGRN
chr1	967276	968056	+	52	12163	AGRN
chr1	968382	968611	+	48	12993	AGRN
chr1	961295	961533	+	41	5911	AGRN
chr1	961628	962198	+	36	6410	AGRN
chr1	970613	970889	+	50	15248	AGRN
chr1	6549653	6550001	+	60	813	PLEKHG5
chr1	15397303	15397532	+	23	81543	TMEM51-AS1
chr1	220139925	220140201	+	32	-38070	SLC30A10
chr1	41487558	41489766	+	89	-1235	SLFNL1
chr1	41485087	41485523	+	62	2122	SLFNL1
chr1	41490284	41490685	+	51	-3057	SLFNL1
chr1	71519283	71519517	+	42	-5909	PTGER3
chr1	155172131	155172380	+	53	5517	THBS3
chr1	228394436	228394837	+	57	-1195	OBSCN
chr1	205415288	205415829	+	55	1968	MIR135B
chr1	205413804	205414267	+	47	3491	MIR135B
chr1	205409940	205410205	+	35	7454	MIR135B
chr1	205407315	205407725	+	28	10006	MIR135B
chr1	205408363	205408812	+	25	8939	MIR135B
chr1	150544965	150545243	+	63	1924	ADAMTSL4-AS1
chr1	150544567	150544796	+	43	2347	ADAMTSL4-AS1
chr1	150540273	150540559	+	42	6612	ADAMTSL4-AS1
chr1	150543207	150543436	+	36	3707	ADAMTSL4-AS1
chr1	150543847	150544076	+	24	3067	ADAMTSL4-AS1
chr1	40423677	40424076	+	25	3092	MFSD2A
chr1	227916242	227916878	+	103	341	SNAP47
chr1	227917110	227917417	+	69	1044	SNAP47
chr1	227917763	227917992	+	28	1658	SNAP47
chr1	35646727	35646956	+	40	11902	SFPQ
chr1	209602642	209602927	+	40	619	MIR205HG
chr1	180923036	180923531	+	76	740	KIAA1614-AS1
chr1	28836447	28837483	+	90	1895	SNORA73B
chr1	160186505	160186734	+	32	-7960	LOC729867
chr1	161068455	161069024	+	67	558	KLHDC9
chr1	180240806	180241059	+	49	2884	LHX4-AS1
chr1	180239810	180240190	+	38	3816	LHX4-AS1
chr1	205403661	205404834	+	93	-13033	LEMD1
chr1	205405271	205405662	+	43	12060	MIR135B
chr1	160184196	160184490	+	21	-5684	LOC729867
chr1	43148719	43149116	+	46	259	YBX1
chr1	9251515	9251916	+	77	-9318	MIR34AHG
chr1	44445650	44446659	+	57	-23	B4GALT2
chr1	6550338	6550915	+	66	14	PLEKHG5
chr1	6551075	6551394	+	32	527	PLEKHG5
chr1	28844242	28844890	+	47	-179	RCC1
chr1	33786223	33787921	+	59	-373	A3GALT2
chr1	228395184	228395599	+	58	-440	OBSCN
chr1	32674388	32674812	+	92	-95	DCDC2B
chr1	155289894	155290357	+	44	-515	RUSC1
chr1	155290443	155290672	+	30	-83	RUSC1
chr1	155107990	155108267	+	62	-160	SLC50A1
chr1	24126518	24127000	+	71	275	GALE
chr1	24126149	24126378	+	37	-203	GALE
chr1	47069830	47070141	+	48	-12	MKNK1
chr1	45273506	45273753	+	48	-525	BTBD19
chr1	95007985	95008333	+	43	-746	F3
chr1	201347283	201347564	+	39	-595	TNNT2
chr1	159894420	159894695	+	38	-216	TAGLN2
chr1	159893656	159893962	+	55	-302	TAGLN2
chr1	156720846	156721224	+	52	50	HDGF
chr1	228296714	228297446	+	113	-67	MRPL55
chr1	113216966	113217537	+	88	-42	MOV10
chr1	1711398	1711977	+	43	-101	NADK
chr1	1712083	1712389	+	28	-650	NADK
chr1	76261466	76261695	+	32	-976	MSH4
chr1	153522028	153522392	+	40	-476	S100A3
chr1	1149599	1149893	+	30	-198	TNFRSF4
chr1	31846104	31846687	+	46	-260	FABP3
chr1	26797825	26798149	+	107	-915	HMGN2
chr1	26798519	26798748	+	32	-269	HMGN2
chr1	155881683	155881917	+	45	-607	RIT1
chr1	1566562	1566913	+	32	-823	MMP23B
chr1	24117625	24117859	+	37	96	LYPLA2
chr1	153918864	153919393	+	76	26	DENND4B
chr1	32670947	32671334	+	35	-96	IQCC
chr1	153518148	153519026	+	73	-305	S100A4
chr1	21044410	21044770	+	44	-80	KIF17
chr1	113216609	113216883	+	48	-188	MOV10
chr1	1710008	1710332	+	65	127	NADK
chr1	156711227	156711591	+	51	-486	MRPL24
chr1	38273909	38274207	+	56	-193	YRDC
chr1	44444393	44444844	+	94	-256	B4GALT2
chr1	43919967	43920212	+	32	-429	HYI
chr1	32827494	32828138	+	147	28	FAM229A
chr1	32826990	32827322	+	97	688	FAM229A
chr1	154933784	154934815	+	110	-41	PYGO2
chr1	35224962	35225442	+	35	-140	GJB4
chr1	44172652	44173053	+	52	160	KDM4A-AS1
chr1	40025650	40025913	+	50	-411	PPIEL
chr1	209604061	209605729	+	151	-583	MIR205
chr1	44173151	44173671	+	57	207	ST3GAL3
chr1	209797324	209797553	+	34	-583	MIR4260
chr1	173832209	173832727	+	100	82	GAS5-AS1
chr1	1231369	1231659	+	52	36	MIR6726
chr1	1231942	1232337	+	38	-589	MIR6726
chr1	37945411	37946114	+	73	-69	MIR6732
chr1	37944959	37945197	+	57	-753	MIR6732
chr1	160178967	160179351	+	50	-500	LOC729867
chr1	160178459	160178793	+	35	33	LOC729867
chr1	43250504	43250989	+	69	43	TMEM269
chr1	1335422	1335950	+	46	776	LOC148413
chr1	227915842	227916160	+	88	132	SNAP47
chr1	44456337	44457476	+	172	-362	CCDC24
chr1	27326698	27329818	+	162	8063	TRNP1
chr1	1264872	1265254	+	37	-1663	TAS1R3
chr1	38267718	38268009	+	57	-5610	C1orf122
chr1	155290904	155291870	+	87	747	RUSC1
chr1	44403437	44404072	+	59	4762	ARTN
chr1	911280	911614	+	52	6050	PERM1
chr1	94993795	94994596	+	40	13218	F3
chr1	27730010	27730296	+	52	11005	GPR3
chr1	8920801	8921092	+	38	5703	MIR6728
chr1	228337391	228337655	+	70	108	GJC2
chr1	38461449	38462099	+	148	-5992	SF3A3
chr1	38462256	38462714	+	34	-6703	SF3A3
chr1	43829215	43829496	+	54	1031	MIR6734
chr1	156107965	156108552	+	58	-11477	SEMA4A
chr1	156109834	156110099	+	59	-9769	SEMA4A
chr1	155231919	155232157	+	40	138	SCAMP3
chr1	9788168	9788426	+	25	36772	PIK3CD
chr1	1336102	1337047	+	71	1664	LOC148413
chr1	154935319	154935548	+	44	-1175	PYGO2
chr1	37950690	37951040	+	108	5034	MIR6732
chr1	37949861	37950539	+	57	4369	MIR6732
chr1	153747516	153747864	+	65	860	SLC27A3
chr1	16450220	16450798	+	57	32095	EPHA2
chr1	16113375	16114031	+	123	20491	UQCRHL
chr1	86049726	86050418	+	45	3628	CYR61
chr1	27992034	27992263	+	27	-2915	LINC02574
chr1	59245773	59246061	+	48	3868	JUN
chr1	167761797	167762060	+	45	70741	MPZL1
chr1	27681451	27681816	+	44	11724	MAP3K6
chr1	7841773	7842035	+	62	-2585	PER3
chr1	223966823	223967287	+	67	66619	TP53BP2
chr1	183214334	183215481	+	131	59102	NMNAT2
chr1	152003965	152004622	+	74	5218	S100A11
chr1	152004868	152005124	+	44	4515	S100A11
chr1	153533023	153533441	+	122	5074	S100A2
chr1	153532553	153532906	+	54	5577	S100A2
chr1	27190626	27192226	+	182	1797	SFN
chr1	203277873	203279416	+	79	3980	BTG2
chr1	2336911	2337263	+	64	6923	PEX10
chr1	2337431	2337893	+	43	6348	PEX10
chr1	201432697	201433011	+	69	5445	PHLDA3
chr1	2437024	2437353	+	28	20879	PANK4
chr1	31403628	31403857	+	35	4881	SNORD103A
chr1	153901788	153902017	+	39	-6451	GATAD2B
chr1	153901217	153901446	+	25	-5880	GATAD2B
chr1	1470866	1471145	+	41	4735	TMEM240
chr1	2438842	2439506	+	39	18893	PANK4
chr1	31907225	31909807	+	202	21856	SERINC2
chr1	20808600	20808907	+	56	3975	CAMK2N1
chr1	154967314	154967543	+	40	1366	LENEP
chr1	17732586	17733074	+	38	32229	RCC2
chr1	150534034	150534438	+	35	9831	MIR4257
chr1	112264099	112264457	+	52	17768	INKA2
chr1	209787117	209787440	+	63	9577	MIR4260
chr1	209787569	209787843	+	44	9149	MIR4260
chr1	201796782	201797042	+	55	-1376	IPO9
chr1	26144610	26144969	+	39	-1608	MTFR1L
chr1	151263885	151264912	+	124	9610	ZNF687
chr1	151265022	151265251	+	29	10348	ZNF687
chr1	35252409	35253453	+	156	5020	GJB3
chr1	1227055	1227674	+	57	4186	MIR6726
chr1	22443559	22443971	+	42	25754	WNT4
chr1	205270160	205270651	+	49	20514	NUAK2
chr1	36804655	36804884	+	43	-15014	EVA1B
chr1	27680132	27680702	+	43	11934	SYTL1
chr1	41325454	41326681	+	73	1951	CITED4
chr1	26607845	26609681	+	85	2550	SH3BGRL3
chr1	45248931	45249164	+	46	4379	BEST4
chr1	32664048	32664368	+	48	-1779	CCDC28B
chr1	36060550	36061203	+	67	21905	TFAP2E
chr1	155912871	155913100	+	55	1505	RXFP4
chr1	6306605	6307150	+	44	2625	HES3
chr1	28837594	28838772	+	102	3113	SNORA73B
chr1	28835826	28836300	+	23	993	SNORA73B
chr1	28903568	28904724	+	129	1188	SNORD99
chr1	153524518	153524747	+	55	-2898	S100A3
chr1	9252552	9252781	+	30	-10269	MIR34AHG
chr1	153578539	153578956	+	84	3084	S100A16
chr1	156040422	156040786	+	32	9664	RAB25
chr10	91164792	91165054	+	45	-9402	IFIT5
chr10	105350518	105352583	+	211	-74351	NEURL1-AS1
chr10	104235569	104236402	+	58	14815	MFSD13A
chr10	76993403	76993810	+	67	2218	COMTD1
chr10	75558746	75559083	+	26	2243	ZSWIM8-AS1
chr10	102111984	102112501	+	53	5470	SCD
chr10	105200014	105200374	+	42	11968	CALHM2
chr10	103901369	103901838	+	40	8852	PPRC1
chr10	100016464	100016718	+	46	11416	LOXL4
chr10	3827976	3829408	+	250	-1219	KLF6
chr10	130262590	130262993	+	212	178577	LINC01163
chr10	3815698	3816754	+	158	11247	KLF6
chr10	102754850	102755731	+	103	-1533	LZTS2
chr10	5505342	5505634	+	70	16974	NET1
chr10	112253221	112254273	+	69	-3878	DUSP5
chr10	74037194	74037642	+	65	3741	DDIT4
chr10	33180939	33181935	+	59	8963	SNORA86
chr10	112272877	112273214	+	58	15420	DUSP5
chr10	132001405	132002561	+	58	67310	GLRX3
chr10	112272448	112272687	+	57	14942	DUSP5
chr10	104421117	104421678	+	56	17145	TRIM8
chr10	91102154	91102872	+	53	10277	IFIT3
chr10	64918799	64919117	+	51	25951	NRBF2
chr10	28913171	28913464	+	49	-53107	BAMBI
chr10	99480045	99480285	+	49	6700	MARVELD1
chr10	33179753	33180133	+	49	10457	SNORA86
chr10	112274720	112275304	+	48	17387	DUSP5
chr10	103319768	103320038	+	48	28124	POLL
chr10	103318660	103318955	+	46	29220	POLL
chr10	74740595	74740824	+	44	-26132	PLA2G12B
chr10	73774756	73775326	+	43	50921	CHST3
chr10	49197902	49198131	+	42	9809	FAM25C
chr10	125760644	125761071	+	40	91083	CHST15
chr10	73774333	73774660	+	40	50376	CHST3
chr10	850268	850663	+	40	-114857	DIP2C
chr10	74090876	74091258	+	40	23840	DNAJB12
chr10	121330126	121330369	+	39	26294	TIAL1
chr10	135174489	135174740	+	39	-3085	FUOM
chr10	32047679	32048144	+	38	149943	ARHGAP12
chr10	99482048	99482502	+	38	8810	MARVELD1
chr10	24862947	24863370	+	37	107724	KIAA1217
chr10	3829618	3829847	+	37	-2259	KLF6
chr10	32293086	32293589	+	35	52034	KIF5B
chr10	99479197	99479574	+	32	5920	MARVELD1
chr10	82283813	82284042	+	32	-7079	LOC102723703
chr10	33184941	33185479	+	25	5190	SNORA86
chr10	99471517	99471828	+	25	-1793	MARVELD1
chr10	105841180	105841425	+	52	4336	COL17A1
chr10	105813716	105814275	+	45	-6051	MIR936
chr10	105803902	105805207	+	93	3390	MIR936
chr10	105799728	105799957	+	30	8102	MIR936
chr10	105829437	105829759	+	67	16040	COL17A1
chr10	105825729	105826055	+	46	-17948	MIR936
chr10	105827811	105828491	+	43	17487	COL17A1
chr10	81904175	81904705	+	73	12182	PLAC9
chr10	126679396	126679906	+	52	36802	CTBP2
chr10	79803882	79804242	+	52	10544	RPS24
chr10	75672105	75672698	+	48	1542	PLAU
chr10	75675512	75675741	+	46	4767	PLAU
chr10	91155445	91155977	+	62	3408	IFIT1
chr10	104164933	104165863	+	48	3643	PSD
chr10	104166669	104167126	+	46	2144	PSD
chr10	104166011	104166241	+	32	2915	PSD
chr10	104164116	104164490	+	79	4738	PSD
chr10	99214422	99214785	+	40	8715	ZDHHC16
chr10	99214868	99215105	+	27	9098	ZDHHC16
chr10	99212704	99212980	+	39	6954	ZDHHC16
chr10	3128825	3129091	+	41	17577	PFKP
chr10	121432941	121433256	+	56	22216	BAG3
chr10	112260472	112260701	+	30	2961	DUSP5
chr10	102110439	102111159	+	71	4027	SCD
chr10	102113301	102113530	+	45	6643	SCD
chr10	102115878	102116145	+	47	9239	SCD
chr10	102117080	102117309	+	27	10422	SCD
chr10	81108155	81108384	+	25	1049	PPIF
chr10	95158160	95158389	+	32	83800	MYOF
chr10	105375331	105375562	+	38	-98247	NEURL1-AS1
chr10	105369191	105369420	+	42	-92106	NEURL1-AS1
chr10	105364109	105364963	+	75	-87337	NEURL1-AS1
chr10	105542048	105542383	+	48	35678	SH3PXD2A-AS1
chr10	105524851	105525158	+	50	18467	SH3PXD2A-AS1
chr10	105458622	105458941	+	56	-47756	SH3PXD2A-AS1
chr10	105475715	105476020	+	55	-30670	SH3PXD2A-AS1
chr10	105457128	105457716	+	52	-49115	SH3PXD2A-AS1
chr10	105457949	105458362	+	38	-48382	SH3PXD2A-AS1
chr10	105382982	105383496	+	63	-106040	NEURL1-AS1
chr10	105382065	105382499	+	57	-105083	NEURL1-AS1
chr10	126671344	126671573	+	37	40766	ZRANB1
chr10	126671740	126672086	+	65	41221	ZRANB1
chr10	104184773	104185624	+	46	-5507	PSD
chr10	104234549	104235311	+	76	13760	MFSD13A
chr10	3822497	3822745	+	51	4852	KLF6
chr10	47135343	47135950	+	135	-1810	HNRNPA1P33
chr10	47125288	47128021	+	133	7182	HNRNPA1P33
chr10	47128339	47129924	+	129	4705	HNRNPA1P33
chr10	47124578	47125139	+	108	8978	HNRNPA1P33
chr10	47130320	47131313	+	97	3020	HNRNPA1P33
chr10	47123963	47124498	+	85	9606	HNRNPA1P33
chr10	47123153	47123454	+	76	10533	HNRNPA1P33
chr10	47144010	47144723	+	57	7034	LINC00842
chr10	47134659	47135169	+	51	-1078	HNRNPA1P33
chr10	47107410	47108014	+	44	20987	NPY4R2
chr10	47110536	47110775	+	32	23181	HNRNPA1P33
chr10	75557671	75558201	+	62	3221	ZSWIM8-AS1
chr10	105507689	105508253	+	52	1434	SH3PXD2A-AS1
chr10	105507092	105507321	+	28	669	SH3PXD2A-AS1
chr10	135094061	135094290	+	29	-3768	ADAM8
chr10	49665126	49665701	+	58	36279	ARHGAP22
chr10	49664068	49664536	+	40	37390	ARHGAP22
chr10	49664782	49665025	+	40	36789	ARHGAP22
chr10	3820430	3820792	+	67	6862	KLF6
chr10	47097157	47097803	+	38	10755	NPY4R2
chr10	43892579	43892886	+	42	62	HNRNPF
chr10	135090014	135090800	+	52	0	ADAM8
chr10	978102	978618	+	59	-606	LOC101927762
chr10	103542845	103543317	+	81	89	NPM3
chr10	102755861	102756110	+	30	-838	LZTS2
chr10	100174715	100175183	+	39	29	PYROXD2
chr10	978703	979181	+	62	-24	LOC101927762
chr10	135075197	135075432	+	66	-13925	MIR202HG
chr10	104162553	104162785	+	55	6372	PSD
chr10	91101461	91101731	+	39	9360	IFIT3
chr10	102767963	102768416	+	75	5935	LZTS2
chr10	103865658	103865887	+	31	8951	LDB1
chr10	17279988	17280423	+	81	-8221	VIM-AS1
chr10	75532116	75532448	+	43	233	FUT11
chr10	81115563	81115792	+	42	8457	PPIF
chr10	74091571	74091908	+	81	23168	DNAJB12
chr10	74036447	74037038	+	54	3065	DDIT4
chr10	104236626	104237048	+	62	15667	MFSD13A
chr10	76992835	76993154	+	47	2830	COMTD1
chr10	75556077	75556630	+	62	4804	ZSWIM8-AS1
chr11	8709093	8709322	+	40	2221	SNORA3B
chr11	66244316	66244577	+	47	-3038	DPP3
chr11	35253253	35253482	+	36	68870	SNORD164
chr11	61634229	61634485	+	44	11393	MIR6746
chr11	47437375	47437604	+	35	7438	SLC39A13
chr11	119533264	119533950	+	47	65828	NECTIN1
chr11	119531724	119531957	+	38	67595	NECTIN1
chr11	119534484	119534783	+	29	64802	NECTIN1
chr11	119532066	119532295	+	26	67255	NECTIN1
chr11	8715036	8715362	+	68	8213	SNORA3B
chr11	839832	840292	+	67	2467	POLR2L
chr11	837396	839580	+	85	4041	POLR2L
chr11	381581	382027	+	53	-10795	PKP3
chr11	118767924	118768626	+	69	4174	CXCR5
chr11	118768870	118769280	+	36	4974	CXCR5
chr11	71822698	71823322	+	75	268	ANAPC15
chr11	709221	709593	+	90	3287	EPS8L2
chr11	57413334	57415852	+	169	2824	YPEL4
chr11	407982	408211	+	39	6903	SIGIRR
chr11	407209	407867	+	80	7461	SIGIRR
chr11	65421924	65422206	+	52	5402	MIR4489
chr11	18418244	18418689	+	67	653	LDHA
chr11	61729796	61730269	+	38	5100	FTH1
chr11	394241	394569	+	76	222	PKP3
chr11	396739	396992	+	62	2682	PKP3
chr11	397250	397579	+	34	3231	PKP3
chr11	398643	399571	+	225	4924	PKP3
chr11	64027508	64027737	+	39	8627	PLCB3
chr11	71849643	71851273	+	116	3702	FOLR3
chr11	47431619	47431904	+	67	1710	SLC39A13
chr11	613223	613888	+	58	2173	IRF7
chr11	65657547	65659573	+	335	685	CCDC85B
chr11	61550822	61551311	+	80	8967	MIR611
chr11	65620057	65620763	+	99	5394	CFL1
chr11	63679162	63679858	+	80	4806	RCOR2
chr11	373351	373580	+	38	3670	B4GALNT4
chr11	118769521	118770097	+	79	5708	CXCR5
chr11	46400817	46401333	+	51	-1259	MDK
chr11	66306890	66307220	+	29	6654	ZDHHC24
chr11	61636341	61637867	+	196	8646	MIR6746
chr11	66098145	66098650	+	156	5603	RIN1
chr11	3375847	3377964	+	129	23547	ZNF195
chr11	66097211	66098043	+	124	6373	RIN1
chr11	76510250	76510762	+	118	7710	TSKU
chr11	119980188	119981066	+	110	18994	TRIM29
chr11	65212931	65215557	+	106	2315	MIR612
chr11	529424	530212	+	101	5749	HRAS
chr11	70055714	70056230	+	97	6703	FADD
chr11	65682927	65683601	+	91	3267	C11orf68
chr11	67080837	67081715	+	77	-4034	LOC100130987
chr11	65216903	65217479	+	75	5262	MIR612
chr11	44647476	44647801	+	73	60497	CD82
chr11	62657353	62657706	+	71	8358	SLC3A2
chr11	2961674	2961978	+	69	-11176	PHLDA2
chr11	12291234	12291577	+	67	-17042	MICALCL
chr11	65183138	65183533	+	67	-6934	NEAT1
chr11	10870512	10871066	+	65	8831	ZBED5
chr11	72391800	72392883	+	62	-6844	PDE2A
chr11	65682311	65682617	+	61	4067	C11orf68
chr11	253791	254252	+	57	17213	PSMD13
chr11	61638089	61638451	+	57	7480	MIR6746
chr11	73375205	73375744	+	57	15739	PLEKHB1
chr11	12110036	12110736	+	56	-21737	MICAL2
chr11	254338	254857	+	55	17789	PSMD13
chr11	46414640	46415108	+	54	-6716	CHRM4
chr11	65216105	65216354	+	54	4300	MIR612
chr11	64017612	64018236	+	54	-1071	PLCB3
chr11	64017028	64017375	+	54	-1794	PLCB3
chr11	527922	528206	+	53	7503	HRAS
chr11	317609	317861	+	53	3179	IFITM3
chr11	45835499	45835869	+	52	9043	SLC35C1
chr11	118782863	118783179	+	51	-1408	BCL9L
chr11	3375411	3375706	+	50	24894	ZNF195
chr11	75285906	75286239	+	49	-8169	LOC105369391
chr11	3374223	3375308	+	48	25687	ZNF195
chr11	64140586	64141097	+	48	4767	MIR1237
chr11	729635	730281	+	48	-17474	TALDO1
chr11	12293232	12293585	+	48	-15039	MICALCL
chr11	61635766	61636186	+	47	9774	MIR6746
chr11	2948111	2948562	+	45	2314	PHLDA2
chr11	71214685	71215347	+	45	-23297	KRTAP5-7
chr11	69470977	69471302	+	44	15266	CCND1
chr11	729079	729517	+	44	-18134	TALDO1
chr11	6339013	6339242	+	43	2613	CAVIN3
chr11	6338512	6338741	+	43	3114	CAVIN3
chr11	72389862	72390530	+	42	-4699	PDE2A
chr11	61565730	61565964	+	42	5738	FEN1
chr11	16781088	16781394	+	40	21093	C11orf58
chr11	12289433	12289999	+	39	-18731	MICALCL
chr11	70056412	70056976	+	39	7425	FADD
chr11	65076083	65076595	+	39	-5950	CDC42EP2
chr11	528784	529102	+	38	6624	HRAS
chr11	94654598	94654891	+	38	52032	CWC15
chr11	12292350	12292592	+	38	-15976	MICALCL
chr11	74693278	74693507	+	37	-6558	NEU3
chr11	118792893	118793209	+	37	-11438	BCL9L
chr11	75288159	75288514	+	36	-5905	LOC105369391
chr11	12385692	12385981	+	36	-13282	PARVA
chr11	119979420	119979897	+	35	19963	TRIM29
chr11	64141254	64141483	+	34	5294	MIR1237
chr11	75285214	75285755	+	32	-8757	LOC105369391
chr11	12290296	12290525	+	30	-18037	MICALCL
chr11	13761608	13761845	+	30	-44207	LINC02548
chr11	44646494	44646734	+	30	59473	CD82
chr11	61638540	61638892	+	30	7034	MIR6746
chr11	2947745	2948007	+	28	2774	PHLDA2
chr11	12288018	12288298	+	28	-20289	MICALCL
chr11	27508301	27508633	+	28	-14145	LGR4
chr11	8713196	8713489	+	28	6356	SNORA3B
chr11	70055098	70055533	+	27	6046	FADD
chr11	64529686	64529919	+	27	-1615	PYGM
chr11	71847890	71848377	+	72	1377	FOLR3
chr11	71848457	71848711	+	38	1828	FOLR3
chr11	66623437	66623676	+	48	-1320	LRFN4
chr11	35241266	35241667	+	48	56969	SNORD164
chr11	35170103	35170339	+	51	9804	CD44
chr11	430509	431063	+	68	11225	ANO9
chr11	67208692	67209485	+	60	1895	CORO1B
chr11	67208160	67208389	+	35	2709	CORO1B
chr11	67207573	67207999	+	60	-2633	PTPRCAP
chr11	859086	859346	+	37	14770	TSPAN4
chr11	849355	849709	+	64	5086	TSPAN4
chr11	66612031	66612294	+	91	1279	RCE1
chr11	63663897	63664126	+	30	8024	MARK2
chr11	836126	836355	+	34	3288	CD151
chr11	836702	837319	+	76	4058	CD151
chr11	88064784	88065013	+	32	6057	CTSC
chr11	61551529	61551924	+	48	8307	MIR611
chr11	47430807	47431144	+	37	924	SLC39A13
chr11	876530	876949	+	72	32293	TSPAN4
chr11	871956	872261	+	48	27662	TSPAN4
chr11	875255	875819	+	40	31091	TSPAN4
chr11	71150843	71151167	+	52	8472	DHCR7
chr11	71151421	71151680	+	51	7927	DHCR7
chr11	33720852	33721856	+	48	932	C11orf91
chr11	64021083	64022035	+	81	2564	PLCB3
chr11	64020080	64020923	+	69	1506	PLCB3
chr11	6498403	6498790	+	50	-2907	TRIM3
chr11	61622670	61623047	+	34	22892	MIR6746
chr11	61623362	61623591	+	30	22274	MIR6746
chr11	61628938	61629526	+	62	16518	MIR6746
chr11	61629856	61630103	+	34	15771	MIR6746
chr11	611269	611523	+	52	4332	IRF7
chr11	693788	694239	+	30	-1578	TMEM80
chr11	65667022	65667262	+	48	855	FOSL1
chr11	65660594	65661087	+	53	2965	CCDC85B
chr11	94553289	94553577	+	118	51925	AMOTL1
chr11	94570768	94571034	+	52	69393	AMOTL1
chr11	118530176	118530504	+	62	15622	MIR6716
chr11	108457005	108457292	+	68	7226	EXPH5
chr11	12243452	12243820	+	30	58406	MIR6124
chr11	12133778	12134425	+	52	1978	MICAL2
chr11	12133010	12133534	+	50	1149	MICAL2
chr11	12136483	12137039	+	43	4638	MICAL2
chr11	82868950	82869564	+	47	1120	PCF11
chr11	47440944	47441199	+	39	6953	PSMC3
chr11	47440463	47440810	+	63	7388	PSMC3
chr11	119579882	119580398	+	69	19295	NECTIN1
chr11	2405099	2405490	+	38	-6072	CD81-AS1
chr11	834783	835358	+	46	2118	CD151
chr11	64010192	64010523	+	96	769	FKBP2
chr11	64954480	64954774	+	47	-5322	LOC728975
chr11	64953879	64954256	+	37	-4762	LOC728975
chr11	67204164	67204723	+	52	710	PTPRCAP
chr11	14280064	14280293	+	55	99853	RRAS2
chr11	14280895	14281777	+	68	98695	RRAS2
chr11	14284532	14285186	+	50	95172	RRAS2
chr11	762047	762283	+	42	14733	TALDO1
chr11	395600	396424	+	48	1829	PKP3
chr11	397740	398084	+	51	3729	PKP3
chr11	398262	398550	+	42	4223	PKP3
chr11	399733	400070	+	64	5718	PKP3
chr11	402649	402878	+	32	8580	PKP3
chr11	119986915	119987221	+	34	12553	TRIM29
chr11	61572295	61572524	+	43	10303	MIR1908
chr11	126214260	126214716	+	62	10994	GSEC
chr11	63803728	63803957	+	36	50517	OTUB1
chr11	63767721	63768090	+	28	14580	OTUB1
chr11	63767150	63767437	+	42	13968	OTUB1
chr11	60706001	60706230	+	31	13142	SLC15A3
chr11	65635313	65637593	+	127	3952	EFEMP2
chr11	1968708	1969027	+	67	365	MRPL23
chr11	412893	413449	+	50	1828	SIGIRR
chr11	410098	410576	+	30	4662	SIGIRR
chr11	409630	409859	+	28	5255	SIGIRR
chr11	128810899	128811655	+	52	2017	TP53AIP1
chr11	725426	725743	+	52	19464	EPS8L2
chr11	62281615	62281928	+	81	31388	AHNAK
chr11	62280962	62281418	+	64	31969	AHNAK
chr11	62282195	62282469	+	43	30827	AHNAK
chr11	66042864	66043093	+	40	-2694	CNIH2
chr11	66041980	66042427	+	35	-3469	CNIH2
chr11	93461303	93461670	+	30	2326	SNORA25
chr11	93461998	93462391	+	78	1618	SNORA25
chr11	69460552	69461182	+	66	4994	CCND1
chr11	64009597	64009986	+	85	203	FKBP2
chr11	70275904	70276220	+	50	31450	CTTN
chr11	70278915	70279174	+	37	34432	CTTN
chr11	117170895	117171419	+	52	-4771	BACE1
chr11	8723337	8723582	+	29	16473	SNORA3B
chr11	8715769	8715998	+	38	8897	SNORA3B
chr11	57416804	57417088	+	56	471	YPEL4
chr11	57416128	57416626	+	46	1040	YPEL4
chr11	6340756	6340985	+	30	870	CAVIN3
chr11	34179009	34179425	+	23	52106	NAT10
chr11	65619206	65619658	+	71	6372	CFL1
chr11	65340335	65340584	+	57	639	FAM89B
chr11	63975575	63975838	+	39	1554	FERMT3
chr11	66047076	66047363	+	70	1547	CNIH2
chr11	74582708	74583113	+	30	77322	XRRA1
chr11	11581115	11581364	+	43	62322	GALNT18
chr11	119529906	119530135	+	40	69415	NECTIN1
chr11	18418775	18419127	+	56	1138	LDHA
chr11	117071506	117071891	+	59	932	LOC100652768
chr11	10330192	10330807	+	63	639	CAND1.11
chr11	65662552	65663316	+	54	5059	CCDC85B
chr11	3846997	3847328	+	45	15051	RHOG
chr11	65192063	65192595	+	67	2060	NEAT1
chr11	64979073	64979570	+	34	-1990	SLC22A20P
chr11	66050495	66050724	+	30	4937	CNIH2
chr11	47183566	47183795	+	30	14996	ARFGAP2
chr11	65205542	65205859	+	59	-6229	MIR612
chr11	65207234	65207465	+	50	-4580	MIR612
chr11	65206113	65206406	+	35	-5670	MIR612
chr11	64013378	64013660	+	34	181	LOC105369340
chr11	65270174	65270403	+	39	-3300	MASCRNA
chr11	1771422	1772329	+	43	-51	IFITM10
chr11	6496266	6496676	+	54	-782	TRIM3
chr11	126224491	126224720	+	52	877	GSEC
chr11	61583806	61584035	+	47	44	FADS2
chr11	64018314	64018654	+	40	-511	PLCB3
chr11	66024960	66025462	+	45	37	KLC2
chr11	62312714	62313699	+	97	32	AHNAK
chr11	111956454	111957270	+	84	660	TIMM8B
chr11	117069757	117070011	+	40	-126	TAGLN
chr11	64570759	64571184	+	116	-245	MAP4K2
chr11	64527318	64528227	+	65	-3	PYGM
chr11	2421433	2421788	+	62	-108	TSSC4
chr11	6633554	6633923	+	62	-263	TAF10
chr11	393383	393889	+	55	-547	PKP3
chr11	790569	790957	+	80	-637	CEND1
chr11	789863	790317	+	37	36	CEND1
chr11	705266	705943	+	47	-516	EPS8L2
chr11	62359119	62359390	+	52	-145	TUT1
chr11	66035174	66035576	+	125	-681	RAB1B
chr11	66035690	66036230	+	42	-96	RAB1B
chr11	65363447	65363877	+	37	-195	KCNK7
chr11	78129160	78129389	+	42	-406	GAB2
chr11	57418182	57418417	+	43	-882	YPEL4
chr11	57417433	57417810	+	30	-204	YPEL4
chr11	65656317	65656927	+	73	-612	FIBP
chr11	67056006	67056299	+	82	-610	ANKRD13D
chr11	8704548	8705059	+	52	808	RPL27A
chr11	8706637	8707257	+	76	-39	SNORA3B
chr11	64980779	64981930	+	76	43	SLC22A20P
chr11	64979984	64980645	+	75	-997	SLC22A20P
chr11	118780470	118780789	+	57	-788	MIR4492
chr11	118781075	118781307	+	35	-226	MIR4492
chr11	66045359	66045607	+	37	-189	CNIH2
chr11	64012537	64012948	+	58	-596	LOC105369340
chr11	65272981	65273383	+	33	-406	MASCRNA
chr11	65274052	65276447	+	236	-346	TALAM1
chr11	813361	813618	+	46	1808	SNORA52
chr11	45927677	45927906	+	26	1042	C11orf94
chr11	35254606	35254835	+	30	70223	SNORD164
chr11	118964548	118964904	+	32	1451	H2AFX
chr11	75118448	75118818	+	40	3168	SNORD15B
chr11	12285948	12286472	+	80	-22237	MICALCL
chr11	64139665	64140217	+	55	3867	MIR1237
chr11	64036892	64038100	+	153	-14315	GPR137
chr11	47437684	47440325	+	111	8953	SLC39A13
chr11	71950717	71951100	+	43	4312	PHOX2A
chr11	61730977	61731255	+	32	4016	FTH1
chr11	67804705	67805360	+	77	-1430	TCIRG1
chr11	119530721	119531304	+	60	68423	NECTIN1
chr11	118617204	118617773	+	76	44169	DDX6
chr11	64894919	64895332	+	32	2325	MIR6751
chr11	65620896	65622256	+	90	4228	CFL1
chr11	65659670	65660178	+	73	2049	CCDC85B
chr11	62476361	62477059	+	47	381	BSCL2
chr11	60896936	60897423	+	89	27249	CD5
chr11	728242	728687	+	48	-18968	TALDO1
chr11	66610944	66611410	+	35	294	RCE1
chr11	69469744	69470447	+	113	14222	CCND1
chr11	44954035	44954410	+	125	17537	TP53I11
chr11	64010693	64011307	+	63	1412	FKBP2
chr11	65341523	65342261	+	71	-1617	EHBP1L1
chr11	122927307	122927618	+	44	5581	HSPA8
chr11	118765552	118767348	+	131	2349	CXCR5
chr11	60643730	60644003	+	46	8851	ZP1
chr11	75116312	75116622	+	28	1002	SNORD15B
chr11	62618973	62619501	+	46	1270	SNORD22
chr11	33101594	33101848	+	32	4025	LINC00294
chr11	65193987	65194593	+	88	4021	NEAT1
chr11	65194686	65195102	+	70	4625	NEAT1
chr11	62656204	62656549	+	60	7205	SLC3A2
chr11	65633163	65633465	+	57	5442	MUS81
chr11	3378048	3378452	+	92	22202	ZNF195
chr11	3378936	3379206	+	30	21381	ZNF195
chr11	64879416	64879866	+	75	315	TM7SF2
chr11	44952796	44953108	+	64	18807	TP53I11
chr11	93462494	93462728	+	47	1201	SNORA25
chr12	104344798	104345448	+	80	5870	C12orf73
chr12	104344310	104344661	+	21	6508	C12orf73
chr12	49222274	49222537	+	43	10151	CACNB3
chr12	120649648	120649877	+	37	10668	PXN-AS1
chr12	54763079	54764120	+	91	-5329	GPR84
chr12	7247273	7248410	+	139	-2638	C1R
chr12	56989435	56989814	+	29	34491	BAZ2A
chr12	56143689	56143931	+	31	6746	GDF11
chr12	113409044	113409731	+	46	-6887	OAS2
chr12	76419433	76420643	+	68	5518	PHLDA1
chr12	48175042	48175321	+	52	8214	SLC48A1
chr12	48174611	48174840	+	38	7758	SLC48A1
chr12	123350214	123350593	+	34	30309	VPS37B
chr12	53874554	53874981	+	65	16515	PCBP2-OT1
chr12	58153651	58153987	+	55	4938	2018-03-09
chr12	58152984	58153338	+	33	4280	2018-03-09
chr12	56632934	56633163	+	43	8547	SLC39A5
chr12	56635289	56635630	+	35	10958	SLC39A5
chr12	56635760	56635989	+	34	11373	SLC39A5
chr12	132621365	132622022	+	110	7187	DDX51
chr12	132623043	132623286	+	42	5716	DDX51
chr12	58145220	58145673	+	36	784	CDK4
chr12	52911644	52911873	+	46	2485	KRT5
chr12	52910439	52910668	+	28	3690	KRT5
chr12	50188768	50189111	+	39	33269	NCKAP5L
chr12	57113467	57113959	+	47	5363	NACA
chr12	57114459	57115119	+	44	4287	NACA
chr12	56558986	56559397	+	80	7146	MYL6
chr12	53880916	53881145	+	38	12414	MAP3K12
chr12	7249421	7249919	+	32	-4467	C1R
chr12	46760937	46761309	+	75	5522	SLC38A2
chr12	6981711	6982192	+	66	498	SPSB2
chr12	56349064	56349767	+	79	10431	PMEL
chr12	56350964	56351425	+	58	8652	PMEL
chr12	7045849	7046142	+	99	-6606	C12orf57
chr12	7046286	7047763	+	549	-5577	C12orf57
chr12	49444071	49444322	+	48	4911	KMT2D
chr12	53876243	53877461	+	169	16592	MAP3K12
chr12	53877668	53878545	+	115	15338	MAP3K12
chr12	53454106	53454335	+	38	3492	MIR6757
chr12	53454566	53454935	+	48	4022	MIR6757
chr12	56733083	56734031	+	44	894	IL23A
chr12	48172807	48173133	+	62	6003	SLC48A1
chr12	57919302	57920053	+	86	3018	MBD6
chr12	109031849	109033641	+	108	3159	MIR4496
chr12	66362405	66362895	+	76	54856	MIR6074
chr12	54103102	54103740	+	75	17886	CALCOCO1
chr12	124806016	124806386	+	73	15587	MIR6880
chr12	28109766	28110084	+	69	12969	PTHLH
chr12	57104804	57105404	+	67	13972	NACA
chr12	110871367	110871728	+	64	16669	ARPC3
chr12	52905402	52905878	+	57	8603	KRT5
chr12	113482993	113483244	+	57	-12544	DTX1
chr12	6854287	6854555	+	56	7661	MLF2
chr12	46575017	46575581	+	54	84979	SLC38A1
chr12	50496064	50496297	+	52	-1422	GPD1
chr12	48126865	48127108	+	49	-7631	ENDOU
chr12	50495575	50495907	+	48	-1861	GPD1
chr12	113413196	113413425	+	44	-2964	OAS2
chr12	113412845	113413115	+	44	-3294	OAS2
chr12	106454131	106454368	+	43	79562	NUAK1
chr12	52904962	52905241	+	43	9142	KRT5
chr12	122633628	122634230	+	42	-18337	LRRC43
chr12	52917254	52917483	+	41	-3125	KRT5
chr12	52906008	52906294	+	41	8092	KRT5
chr12	6722731	6723236	+	40	-6384	CHD4
chr12	125394682	125395035	+	40	4729	UBC
chr12	120728364	120728637	+	39	-11624	SIRT4
chr12	124804827	124805071	+	39	16839	MIR6880
chr12	52539457	52539862	+	39	46125	KRT80
chr12	6853971	6854200	+	39	7997	MLF2
chr12	52878050	52878305	+	36	9004	KRT6A
chr12	8796268	8796508	+	35	19096	MFAP5
chr12	66135675	66135989	+	34	-82408	HMGA2
chr12	52878931	52879160	+	33	8136	KRT6A
chr12	112341965	112342390	+	31	5310	ADAM1A
chr12	6723473	6723702	+	28	-6988	CHD4
chr12	57103132	57103361	+	27	15830	NACA
chr12	132338914	132339331	+	26	26184	MMP17
chr12	52912000	52912463	+	56	2012	KRT5
chr12	49212772	49213042	+	48	653	CACNB3
chr12	53587315	53587559	+	45	-12744	CSAD
chr12	120637205	120638361	+	64	1231	RPLP0
chr12	7048536	7048931	+	57	-3868	C12orf57
chr12	6438606	6438973	+	71	12494	TNFRSF1A
chr12	124811378	124811607	+	40	10296	MIR6880
chr12	124810976	124811205	+	29	10698	MIR6880
chr12	46611808	46612037	+	33	48356	SLC38A1
chr12	120701552	120703194	+	170	1201	PXN
chr12	120697561	120697985	+	52	5801	PXN
chr12	120677971	120678200	+	37	9879	PXN
chr12	53846057	53847091	+	145	688	PCBP2
chr12	53870903	53871181	+	53	12790	PCBP2-OT1
chr12	57116897	57117126	+	37	2065	NACA
chr12	57109311	57111639	+	172	8601	NACA
chr12	57111926	57112477	+	77	6875	NACA
chr12	57112686	57112915	+	45	6276	NACA
chr12	54780943	54781259	+	64	-1528	ZNF385A
chr12	54783052	54783281	+	39	1923	ZNF385A
chr12	54771897	54772629	+	77	6251	ZNF385A
chr12	54769841	54770166	+	37	8511	ZNF385A
chr12	54769205	54769434	+	45	9195	ZNF385A
chr12	56629845	56630454	+	57	5648	SLC39A5
chr12	104346560	104346864	+	58	4281	C12orf73
chr12	104347059	104347288	+	38	3820	C12orf73
chr12	104345730	104346483	+	35	4887	C12orf73
chr12	104349228	104349457	+	30	1651	C12orf73
chr12	133155459	133155907	+	44	-2900	MIR6763
chr12	45830135	45830364	+	35	143783	ANO6
chr12	6428473	6429153	+	90	6996	PLEKHG6
chr12	6429597	6430012	+	43	7987	PLEKHG6
chr12	6432854	6433535	+	30	11377	PLEKHG6
chr12	57853922	57854250	+	34	152	GLI1
chr12	133293714	133295922	+	107	7425	PGAM5
chr12	53881253	53881488	+	50	12074	MAP3K12
chr12	53883016	53883476	+	29	10198	MAP3K12
chr12	123733994	123734349	+	62	15880	C12orf65
chr12	56116913	56117539	+	48	3075	RDH5
chr12	56116202	56116431	+	39	2165	RDH5
chr12	120653164	120653549	+	39	14262	PXN-AS1
chr12	53297405	53297634	+	29	1349	KRT8
chr12	53291453	53291682	+	42	7301	KRT8
chr12	6644542	6645689	+	139	730	GAPDH
chr12	16513881	16514145	+	29	7662	MGST1
chr12	7074936	7075228	+	53	1687	SCARNA12
chr12	46763619	46763848	+	35	2912	SLC38A2
chr12	56351792	56352021	+	45	7940	PMEL
chr12	56350247	56350880	+	67	9283	PMEL
chr12	57487006	57487324	+	35	4488	NAB2
chr12	56328361	56328777	+	44	-1049	DGKA
chr12	56326409	56326691	+	43	738	DGKA
chr12	122254742	122255005	+	34	12243	SETD1B
chr12	6646357	6646845	+	46	2216	GAPDH
chr12	13358604	13358926	+	38	9163	EMP1
chr12	4387430	4387824	+	48	-2277	CCND2-AS1
chr12	4386954	4387183	+	39	-1718	CCND2-AS1
chr12	4391718	4392909	+	72	-6963	CCND2-AS1
chr12	4397690	4397919	+	48	-12454	CCND2-AS1
chr12	4404595	4404959	+	39	-19427	CCND2-AS1
chr12	4401817	4402203	+	39	-16660	CCND2-AS1
chr12	4402716	4402961	+	30	-17488	CCND2-AS1
chr12	54674989	54675293	+	61	608	HNRNPA1P10
chr12	6496916	6497727	+	44	4122	LTBR
chr12	56114727	56114990	+	58	707	RDH5
chr12	104325481	104325720	+	48	1397	MIR3652
chr12	104331097	104331523	+	73	7107	MIR3652
chr12	49443263	49443552	+	46	5700	KMT2D
chr12	66219106	66219338	+	37	982	HMGA2
chr12	123344609	123345170	+	38	24904	HIP1R
chr12	52882317	52883442	+	130	4302	KRT6A
chr12	52629871	52630417	+	76	3190	KRT7
chr12	52630782	52631197	+	44	4035	KRT7
chr12	52632171	52632606	+	48	5434	KRT7
chr12	52634615	52635202	+	28	6324	KRT7-AS
chr12	7087992	7088221	+	48	8162	EMG1
chr12	7088381	7088791	+	40	8642	EMG1
chr12	56139449	56139903	+	62	2612	GDF11
chr12	120586116	120586444	+	35	7023	MIR4498
chr12	57023644	57023991	+	40	298	BAZ2A
chr12	48177676	48177951	+	38	10846	SLC48A1
chr12	48191588	48191817	+	38	22061	HDAC7
chr12	48173327	48173946	+	116	6669	SLC48A1
chr12	109183455	109183741	+	57	37729	SSH1
chr12	122220994	122221470	+	35	10362	RHOF
chr12	57629827	57630395	+	48	4364	NDUFA4L2
chr12	56554370	56555093	+	54	2686	MYL6
chr12	122689555	122689938	+	37	1518	B3GNT4
chr12	122690714	122690943	+	30	2600	B3GNT4
chr12	122690247	122690476	+	30	2133	B3GNT4
chr12	56219012	56219260	+	48	-4256	TMEM198B
chr12	56218070	56218731	+	30	-4992	TMEM198B
chr12	49660288	49660536	+	52	1630	TUBA1C
chr12	49659372	49659860	+	37	834	TUBA1C
chr12	56552705	56553021	+	53	818	MYL6
chr12	56556553	56558687	+	175	5575	MYL6
chr12	110775875	110776263	+	29	57037	ATP2A2
chr12	132623562	132624134	+	62	5032	DDX51
chr12	53441288	53441912	+	58	790	TNS2
chr12	53455410	53456680	+	125	5317	MIR6757
chr12	28118132	28118473	+	80	4592	PTHLH
chr12	28120251	28120506	+	49	2516	PTHLH
chr12	28119018	28119247	+	26	3762	PTHLH
chr12	28111748	28112378	+	43	10831	PTHLH
chr12	132569338	132570009	+	91	845	EP400P1
chr12	120646855	120647218	+	67	7942	PXN-AS1
chr12	66271064	66271483	+	43	4085	LOC100129940
chr12	54760857	54761367	+	30	-2842	GPR84
chr12	6439837	6440084	+	59	11323	TNFRSF1A
chr12	52648293	52648915	+	95	3688	KRT87P
chr12	52649007	52649236	+	34	3171	KRT87P
chr12	52647261	52648021	+	67	4651	KRT87P
chr12	2918032	2918288	+	48	-3627	ITFG2
chr12	65996765	65997081	+	23	274	LINC02454
chr12	2942242	2942968	+	74	1616	NRIP2
chr12	66220528	66220757	+	36	112	RPSAP52
chr12	53439093	53439710	+	114	-1409	TNS2
chr12	53437025	53437507	+	87	-3544	TNS2
chr12	54784884	54785229	+	43	33	ZNF385A
chr12	49412193	49412752	+	46	59	PRKAG1
chr12	7051727	7052103	+	40	-686	C12orf57
chr12	7282367	7283292	+	126	-138	CLSTN3
chr12	56329224	56329956	+	143	-28	DGKA
chr12	7245684	7246003	+	45	-640	C1R
chr12	7036874	7037169	+	38	-459	ATN1
chr12	56113259	56113804	+	79	-620	RDH5
chr12	50496602	50496895	+	61	-854	GPD1
chr12	54393147	54393496	+	52	473	HOXC-AS1
chr12	64845650	64845910	+	48	-60	TBK1
chr12	53442036	53442399	+	91	-516	TNS2
chr12	6930466	6930703	+	29	-379	GPR162
chr12	58166442	58166792	+	64	234	EEF1AKMT3
chr12	58165855	58166351	+	58	-189	METTL1
chr12	2944137	2944368	+	39	-31	NRIP2
chr12	53442994	53443241	+	62	384	TNS2
chr12	53440156	53441002	+	80	-231	TNS2
chr12	28123560	28124152	+	109	-962	PTHLH
chr12	28122842	28123224	+	52	-139	PTHLH
chr12	7077071	7077717	+	95	-625	SCARNA12
chr12	7073057	7073432	+	34	-16	MIR141
chr12	57913369	57914168	+	52	532	DDIT3
chr12	54747041	54747362	+	36	-274	LOC102724050
chr12	7052250	7052479	+	41	-237	C12orf57
chr12	52641317	52642070	+	99	-461	KRT7-AS
chr12	4384463	4384960	+	56	-68	CCND2-AS1
chr12	4385038	4385394	+	38	134	CCND2-AS1
chr12	52906576	52910327	+	1000	5792	KRT5
chr12	56555350	56556199	+	88	3729	MYL6
chr12	49314446	49315220	+	73	3831	FKBP11
chr12	57487660	57488904	+	66	5605	NAB2
chr12	6979977	6980393	+	67	2264	SPSB2
chr12	6980816	6981055	+	42	1514	SPSB2
chr12	57923416	57923941	+	44	7019	MBD6
chr12	54745830	54746134	+	40	-1493	LOC102724050
chr12	6648241	6648793	+	54	4132	GAPDH
chr12	6647852	6648086	+	40	3584	GAPDH
chr12	54761863	54762644	+	66	-3983	GPR84
chr12	7246187	7246541	+	38	-1161	C1R
chr12	49666881	49667337	+	43	8327	TUBA1C
chr12	49667538	49668081	+	43	9027	TUBA1C
chr12	123465358	123465587	+	40	865	ARL6IP4
chr12	48175463	48175728	+	56	8628	SLC48A1
chr12	112842706	112842965	+	52	4288	RPL6
chr12	113735762	113735991	+	30	6548	MIR6762
chr12	113736147	113736376	+	30	6933	MIR6762
chr12	2914849	2915665	+	97	-6530	ITFG2
chr12	56990174	56991164	+	77	33446	BAZ2A
chr12	123347893	123348146	+	57	28034	HIP1R
chr12	52879238	52881281	+	403	6922	KRT6A
chr12	52642490	52643419	+	73	-1722	KRT7-AS
chr12	49520483	49520953	+	43	4586	TUBA1B
chr12	113410957	113411241	+	48	-5175	OAS2
chr12	6438008	6438237	+	34	13161	TNFRSF1A
chr12	2966614	2966936	+	32	-18649	RHNO1
chr12	53875402	53875631	+	44	17264	PCBP2-OT1
chr12	58154682	58154982	+	62	5951	2018-03-09
chr12	56630580	56631071	+	95	6324	SLC39A5
chr12	56631225	56631563	+	30	6893	SLC39A5
chr12	56632193	56632857	+	59	8024	SLC39A5
chr12	53347056	53347632	+	114	-3694	KRT8
chr12	7076304	7076570	+	54	332	SCARNA12
chr12	7073535	7073826	+	30	420	MIR141
chr12	57912571	57913229	+	52	142	MIR616
chr12	53436070	53436688	+	34	-4431	TNS2
chr12	104325089	104325394	+	84	1038	MIR3652
chr12	133158635	133159115	+	31	292	MIR6763
chr12	7055784	7056218	+	63	261	PTPN6
chr12	7074187	7074654	+	52	1160	MIR141
chr13	114526303	114526741	+	48	7939	GAS6-AS1
chr13	73636476	73636769	+	28	3692	KLF5
chr13	109923268	109925310	+	276	-104638	MYO16-AS1
chr13	109919749	109920266	+	125	-100356	MYO16-AS1
chr13	109920820	109921210	+	100	-101364	MYO16-AS1
chr13	114516817	114517255	+	73	-1547	GAS6-AS1
chr13	109926785	109927684	+	73	-107583	MYO16-AS1
chr13	109928549	109929039	+	57	-109143	MYO16-AS1
chr13	45904997	45905233	+	54	5467	SNORA31B
chr13	109921737	109922065	+	53	-102250	MYO16-AS1
chr13	109925429	109925667	+	52	-105897	MYO16-AS1
chr13	109930678	109930916	+	52	-111146	MYO16-AS1
chr13	109927805	109928211	+	48	-108357	MYO16-AS1
chr13	100219123	100219446	+	48	-10082	LINC01039
chr13	109922155	109922387	+	42	-102620	MYO16-AS1
chr13	109930004	109930365	+	39	-110533	MYO16-AS1
chr13	109920368	109920736	+	32	-100901	MYO16-AS1
chr13	45902003	45902232	+	28	8465	SNORA31B
chr13	114526842	114527071	+	40	8373	GAS6-AS1
chr13	114525189	114525436	+	48	6729	GAS6-AS1
chr13	114562559	114563053	+	110	4270	GAS6
chr13	114563163	114563641	+	57	3674	GAS6
chr13	114552457	114552835	+	54	14430	GAS6
chr13	114558306	114559155	+	52	8346	GAS6
chr13	114565157	114565470	+	51	1763	GAS6
chr13	114557336	114557739	+	36	9539	GAS6
chr13	114559251	114559480	+	33	7711	GAS6
chr13	114539207	114540110	+	147	21075	GAS6-AS1
chr13	114538491	114539065	+	72	20195	GAS6-AS1
chr13	113886817	113887338	+	104	23255	CUL4A
chr13	113886399	113886720	+	43	22737	CUL4A
chr13	73638844	73639073	+	28	6028	KLF5
chr13	28000347	28000576	+	48	1780	GTF3A
chr13	30131817	30132339	+	64	37747	SLC7A1
chr13	114514238	114514516	+	32	-4206	GAS6-AS1
chr13	114511618	114511892	+	30	-6828	GAS6-AS1
chr13	114518350	114519072	+	118	128	GAS6-AS1
chr13	114520149	114520497	+	71	1740	GAS6-AS1
chr13	114537991	114538233	+	52	19529	GAS6-AS1
chr13	114517344	114518060	+	94	-881	GAS6-AS1
chr13	114522388	114522675	+	58	3948	GAS6-AS1
chr13	114522907	114523159	+	37	4450	GAS6-AS1
chr13	114545905	114546246	+	45	21001	GAS6
chr14	103986042	103986271	+	33	3040	CKB
chr14	69255101	69256251	+	307	4955	ZFP36L1
chr14	23315468	23316097	+	62	10040	MMP14
chr14	23316213	23316595	+	39	10662	MMP14
chr14	23347531	23347886	+	51	-4724	REM2
chr14	23348039	23348268	+	27	-4279	REM2
chr14	53106873	53107140	+	61	55643	ERO1A
chr14	24909977	24910620	+	49	1709	SDR39U1
chr14	24909660	24909889	+	30	2233	SDR39U1
chr14	104167557	104167909	+	57	14090	XRCC3
chr14	23441906	23442236	+	57	4361	AJUBA
chr14	24025728	24026144	+	52	745	THTPA
chr14	74995421	74995939	+	79	35257	ISCA2
chr14	94582000	94582263	+	41	4970	IFI27
chr14	23450439	23450778	+	51	1243	AJUBA
chr14	23450913	23451174	+	34	808	AJUBA
chr14	103987328	103987918	+	53	1573	CKB
chr14	23314239	23314733	+	76	8744	MMP14
chr14	21553779	21554149	+	58	12844	ZNF219
chr14	21555958	21556327	+	38	10666	ZNF219
chr14	105173173	105173519	+	57	-17188	ADSSL1
chr14	75373499	75373945	+	37	15423	RPS6KL1
chr14	105190453	105190831	+	71	108	ADSSL1
chr14	73730900	73731153	+	39	-18317	LOC101928123
chr14	23442537	23442874	+	62	3727	AJUBA
chr14	69252009	69254367	+	139	7443	ZFP36L1
chr14	105320126	105320696	+	116	-11239	CEP170B
chr14	105320848	105321553	+	112	-10450	CEP170B
chr14	104003959	104005070	+	107	9005	TRMT61A
chr14	104005160	104005849	+	86	9995	TRMT61A
chr14	69335809	69336125	+	80	-73007	ZFP36L1
chr14	91920153	91920541	+	70	-36159	CCDC88C
chr14	23434943	23435883	+	69	-9062	HAUS4
chr14	105402328	105402642	+	67	11332	PLD4
chr14	23318411	23319450	+	64	13188	MMP14
chr14	105533103	105533964	+	63	-1646	GPR132
chr14	105472003	105472637	+	58	15105	CDCA4
chr14	102522141	102522418	+	54	31233	HSP90AA1
chr14	105318121	105318377	+	52	-13401	CEP170B
chr14	23436534	23436999	+	48	9666	AJUBA
chr14	23318058	23318287	+	48	12430	MMP14
chr14	69329613	69330025	+	46	-66859	ZFP36L1
chr14	52198988	52199234	+	44	15110	FRMD6
chr14	90875903	90876136	+	43	12692	CALM1
chr14	105671624	105672099	+	38	-24201	NUDT14
chr14	69332493	69332761	+	38	-69667	ZFP36L1
chr14	23763708	23763977	+	38	8215	PPP1R3E
chr14	105401964	105402234	+	38	10946	PLD4
chr14	105508618	105508894	+	37	-21331	CDCA4
chr14	23321993	23322409	+	35	16459	MMP14
chr14	103980112	103980341	+	32	8970	CKB
chr14	23319586	23319898	+	29	14000	MMP14
chr14	69325763	69325992	+	29	-62917	ZFP36L1
chr14	24756939	24757168	+	26	11613	DHRS1
chr14	102543271	102543500	+	20	10127	HSP90AA1
chr14	74994286	74995116	+	52	34278	ISCA2
chr14	74993243	74993472	+	29	32934	ISCA2
chr14	75034038	75034358	+	44	44836	LTBP2
chr14	75020673	75020966	+	48	58215	LTBP2
chr14	24706830	24707308	+	68	4811	TINF2
chr14	65221386	65221911	+	48	30756	MIR7855
chr14	65223445	65223680	+	48	28842	MIR7855
chr14	65220934	65221243	+	46	31316	MIR7855
chr14	65225117	65225523	+	46	27084	MIR7855
chr14	65225990	65226219	+	37	26300	MIR7855
chr14	65223011	65223240	+	28	29279	MIR7855
chr14	65219381	65219814	+	48	32807	MIR7855
chr14	65220075	65220342	+	38	32196	MIR7855
chr14	105163879	105164447	+	94	8220	INF2
chr14	105175289	105175726	+	44	-15027	ADSSL1
chr14	105169024	105169298	+	38	13218	INF2
chr14	105173937	105175143	+	167	-15994	ADSSL1
chr14	51960225	51960454	+	43	4500	FRMD6
chr14	52076090	52076421	+	87	-9585	FRMD6-AS2
chr14	52074397	52074626	+	30	-7841	FRMD6-AS2
chr14	21710517	21710789	+	52	26985	HNRNPC
chr14	21711272	21711508	+	36	26248	HNRNPC
chr14	20927170	20927399	+	44	2487	PIP4P1
chr14	21562431	21562701	+	30	4242	ZNF219
chr14	23244130	23244447	+	58	8557	OXA1L
chr14	24026958	24027187	+	44	1881	THTPA
chr14	69443287	69443660	+	52	2610	ACTN1
chr14	69410220	69410677	+	50	35635	ACTN1
chr14	69406103	69406362	+	42	39851	ACTN1
chr14	69409761	69410001	+	41	36202	ACTN1
chr14	69421569	69421798	+	35	24400	ACTN1
chr14	69444570	69444879	+	32	1359	ACTN1
chr14	69357958	69358187	+	48	88011	ACTN1
chr14	69345597	69346076	+	29	-82876	ZFP36L1
chr14	69389316	69389950	+	107	56450	ACTN1
chr14	69391074	69391470	+	56	54811	ACTN1
chr14	69388298	69388867	+	46	57501	ACTN1
chr14	69391586	69391815	+	32	54383	ACTN1
chr14	69386287	69386656	+	50	59612	ACTN1
chr14	69368848	69369156	+	72	77081	ACTN1
chr14	69368352	69368581	+	39	77617	ACTN1
chr14	69366028	69366493	+	29	79823	ACTN1
chr14	69358790	69359308	+	59	87034	ACTN1
chr14	94579858	94580303	+	32	2919	IFI27
chr14	94582351	94582762	+	73	5395	IFI27
chr14	68111788	68112039	+	44	25334	ARG2
chr14	104198748	104199079	+	47	16832	ZFYVE21
chr14	69257214	69258144	+	148	2952	ZFP36L1
chr14	68161755	68162046	+	49	610	RDH11
chr14	24704697	24705120	+	58	2830	GMPR2
chr14	23448077	23448907	+	40	-2060	AJUBA
chr14	23305674	23307102	+	85	646	MMP14
chr14	23309995	23310758	+	75	4634	MMP14
chr14	23307496	23307828	+	35	1920	MMP14
chr14	24642873	24643102	+	43	1753	REC8
chr14	104170019	104170248	+	50	11690	XRCC3
chr14	104168559	104169257	+	48	12915	XRCC3
chr14	104095975	104096361	+	88	643	KLC1
chr14	77243142	77243565	+	34	9714	VASH1-AS1
chr14	64997032	64997498	+	46	9821	LOC102723809
chr14	21969710	21970025	+	39	9650	METTL3
chr14	35871253	35871794	+	60	2437	NFKBIA
chr14	35097629	35098137	+	38	1506	SNX6
chr14	23444674	23445133	+	29	1529	AJUBA
chr14	105433641	105433957	+	61	3021	AHNAK2
chr14	105436045	105436274	+	52	661	AHNAK2
chr14	105192255	105193147	+	93	2167	ADSSL1
chr14	105190939	105191593	+	71	732	ADSSL1
chr14	73733264	73733873	+	67	-20859	LOC101928123
chr14	51366773	51367002	+	30	28009	ABHD12B
chr14	21671373	21672245	+	91	1853	LINC00641
chr14	21669011	21669328	+	43	4493	LINC00641
chr14	23595075	23595518	+	43	-6476	CEBPE
chr14	100842044	100842476	+	28	-333	WARS
chr14	24804162	24804456	+	34	-32	ADCY4
chr14	23790218	23790543	+	43	-286	PABPN1
chr14	23790699	23791310	+	67	-211	PABPN1
chr14	105531633	105532577	+	52	-218	GPR132
chr14	23527077	23527704	+	67	-643	CDH24
chr14	105189804	105190356	+	48	-454	ADSSL1
chr14	23446359	23446624	+	65	-59	AJUBA
chr14	69445374	69445731	+	52	531	ACTN1
chr14	94582847	94583145	+	50	5835	IFI27
chr14	103985064	103985480	+	73	3924	CKB
chr14	23316889	23317813	+	86	11609	MMP14
chr14	24635848	24636077	+	31	-5272	REC8
chr14	104003366	104003752	+	46	8050	TRMT61A
chr15	39888213	39888790	+	98	15221	THBS1
chr15	39889884	39890352	+	77	16838	THBS1
chr15	74337569	74339238	+	80	36488	GOLGA6A
chr15	74339574	74339897	+	57	35156	GOLGA6A
chr15	75189797	75190046	+	39	7569	MPI
chr15	75641550	75641789	+	32	1709	NEIL1
chr15	83932689	83933096	+	57	19317	BNC1
chr15	39883588	39883830	+	48	10429	THBS1
chr15	39885100	39885329	+	28	11934	THBS1
chr15	59415698	59415927	+	48	18528	CCNB2
chr15	89173284	89173513	+	27	-5470	ISG20
chr15	42700355	42700588	+	59	3494	CAPN3
chr15	44067917	44068280	+	37	-1196	SERF2
chr15	40763420	40763710	+	42	405	CHST14
chr15	102521039	102521393	+	129	-1915	LOC102725121
chr15	60635540	60636809	+	122	54011	ANXA2
chr15	63365115	63366002	+	113	-23972	TPM1-AS
chr15	75506968	75508688	+	95	13607	C15orf39
chr15	67489627	67490158	+	84	31399	SMAD3
chr15	41151028	41151898	+	82	-14741	SPINT1-AS1
chr15	40621879	40623340	+	73	6352	INAFM2
chr15	83922902	83923584	+	68	28966	BNC1
chr15	67490686	67491605	+	61	32652	SMAD3
chr15	74896359	74896637	+	61	-4215	CLK3
chr15	101808738	101809053	+	51	8830	SELENOS
chr15	70742465	70742990	+	50	55540	LINC02205
chr15	75505675	75505913	+	48	11573	C15orf39
chr15	60635067	60635324	+	48	54990	ANXA2
chr15	71410702	71411068	+	47	-3046	CT62
chr15	90370115	90370657	+	45	-12314	ANPEP
chr15	83682915	83683144	+	44	-2636	C15orf40
chr15	74700420	74700715	+	44	3206	MIR6881
chr15	83921227	83921947	+	43	30622	BNC1
chr15	67488678	67489257	+	43	30474	SMAD3
chr15	60632584	60632951	+	37	57418	ANXA2
chr15	83920065	83920306	+	37	32024	BNC1
chr15	60644272	60644715	+	71	45692	ANXA2
chr15	60640106	60640353	+	48	49956	ANXA2
chr15	60674670	60675542	+	56	15079	ANXA2
chr15	60671474	60671818	+	67	18539	ANXA2
chr15	60672622	60673798	+	66	16975	ANXA2
chr15	60674225	60674454	+	36	15846	ANXA2
chr15	60661412	60661697	+	30	28631	ANXA2
chr15	60649396	60649698	+	54	40638	ANXA2
chr15	60646905	60647206	+	62	43130	ANXA2
chr15	83434678	83434954	+	37	10119	SCARNA15
chr15	63340323	63341561	+	169	306	TPM1
chr15	89872737	89872972	+	39	-2813	MIR6766
chr15	74916222	74917142	+	47	9347	CLK3
chr15	60682278	60682870	+	101	7611	ANXA2
chr15	60685749	60686357	+	84	4132	ANXA2
chr15	60682949	60683530	+	62	6946	ANXA2
chr15	60684003	60685314	+	48	5527	ANXA2
chr15	60688933	60689271	+	44	1083	ANXA2
chr15	60686542	60686981	+	43	3424	ANXA2
chr15	60683677	60683906	+	34	6394	ANXA2
chr15	72520859	72521203	+	95	1032	PKM
chr15	72520218	72520536	+	52	1686	PKM
chr15	72515978	72516259	+	48	5945	PKM
chr15	75188889	75189237	+	30	6711	MPI
chr15	39886043	39886272	+	46	12877	THBS1
chr15	39873570	39874803	+	349	906	THBS1
chr15	39875332	39876586	+	124	2679	THBS1
chr15	39876836	39878241	+	145	4258	THBS1
chr15	39878339	39882789	+	132	7284	THBS1
chr15	77327214	77327443	+	26	36242	TSPAN3
chr15	77327838	77328206	+	61	35548	TSPAN3
chr15	60679005	60679308	+	43	11029	ANXA2
chr15	44045232	44045552	+	55	6802	PDIA3
chr15	69111414	69111682	+	48	1713	ANP32A
chr15	64445363	64446732	+	77	2131	SNX22
chr15	74331201	74331613	+	105	43484	GOLGA6A
chr15	74329356	74330298	+	57	42813	PML
chr15	74330598	74331113	+	45	43841	PML
chr15	74332977	74333429	+	40	41688	GOLGA6A
chr15	74332563	74332842	+	29	42189	GOLGA6A
chr15	76236346	76236617	+	46	40281	FBXO22
chr15	76236795	76237024	+	26	40709	FBXO22
chr15	72497358	72497615	+	54	-7350	GRAMD2A
chr15	72497046	72497275	+	43	-7024	GRAMD2A
chr15	72512133	72512663	+	100	9665	PKM
chr15	72512922	72513512	+	70	8846	PKM
chr15	72511513	72512010	+	42	10302	PKM
chr15	65239919	65240148	+	29	35932	ANKDD1A
chr15	75642452	75642798	+	55	2665	NEIL1
chr15	75641906	75642254	+	50	2120	NEIL1
chr15	44172638	44173331	+	26	-2615	PIN4P1
chr15	41199905	41200196	+	32	1043	LOC105370943
chr15	75639886	75640277	+	48	121	NEIL1
chr15	64448503	64448783	+	45	4727	SNX22
chr15	64448995	64449432	+	43	5297	SNX22
chr15	72489448	72491261	+	123	-218	GRAMD2A
chr15	71408257	71408838	+	67	-708	CT62
chr15	42119652	42120513	+	89	-201	JMJD7
chr15	91426576	91427716	+	56	-519	FES
chr15	72521747	72523564	+	293	-592	PKM
chr15	44069269	44069611	+	40	62	ELL3
chr15	63341640	63341975	+	26	-221	TPM1-AS
chr15	44088953	44089210	+	42	-3124	MIR1282
chr15	74336085	74336337	+	47	38680	GOLGA6A
chr15	39890900	39892567	+	128	18453	THBS1
chr15	60638205	60639358	+	79	51404	ANXA2
chr15	75504101	75505023	+	57	10341	C15orf39
chr15	74340653	74341319	+	98	33905	GOLGA6A
chr15	74340287	74340524	+	32	34486	GOLGA6A
chr15	45458985	45459406	+	39	14210	SHF
chr16	30429693	30429923	+	31	1272	SNORA80C
chr16	67977467	67977696	+	38	434	LCAT
chr16	89632177	89632674	+	47	4587	SNORD68
chr16	57506415	57507621	+	48	6761	DOK4
chr16	87864944	87866513	+	117	2538	MIR6775
chr16	87864238	87864866	+	96	3714	MIR6775
chr16	87863573	87863968	+	38	4496	MIR6775
chr16	603648	603885	+	38	-6656	PRR35
chr16	70610118	70611342	+	67	-3068	IL34
chr16	30786413	30786825	+	70	11921	ZNF629
chr16	30787103	30787355	+	63	11311	ZNF629
chr16	58699425	58699676	+	32	19061	SLC38A7
chr16	69362651	69362899	+	42	1723	PDF
chr16	29832915	29833824	+	62	1654	MVP
chr16	4387761	4388235	+	57	5773	GLIS2
chr16	30965426	30966112	+	62	-2846	SETD1A
chr16	48572551	48572934	+	91	71378	N4BP1
chr16	48573264	48573883	+	38	70547	N4BP1
chr16	88931346	88931586	+	44	1602	PABPN1L
chr16	30429203	30429432	+	39	1763	SNORA80C
chr16	70693838	70694164	+	48	25953	MTSS1L
chr16	67576397	67577815	+	92	5741	RIPOR1
chr16	30941523	30941884	+	49	5807	FBXL19
chr16	67690014	67690343	+	38	4540	ACD
chr16	67267763	67268080	+	62	6905	TMEM208
chr16	132871	133319	+	67	4926	MPG
chr16	67969645	67970244	+	90	836	PSMB10
chr16	67241409	67241652	+	37	-5232	MIR328
chr16	23521500	23521784	+	72	173	GGA2
chr16	3070998	3071435	+	157	903	TNFRSF12A
chr16	845504	845881	+	60	5041	GNG13
chr16	67234115	67234344	+	40	1201	ELMO3
chr16	4743618	4744661	+	182	445	NUDT16L1
chr16	1831184	1831540	+	56	461	SPSB3
chr16	89763974	89764298	+	28	3985	SPATA2L
chr16	87859873	87863358	+	369	6651	MIR6775
chr16	635168	637058	+	157	-3244	RAB40C
chr16	31464252	31464638	+	103	-5149	ARMC5
chr16	81746857	81747408	+	99	48173	LOC100129617
chr16	56980094	56980880	+	91	14485	HERPUD1
chr16	87859045	87859589	+	88	8949	MIR6775
chr16	28888120	28889178	+	84	-1160	ATP2A1
chr16	87858432	87858901	+	82	9600	MIR6775
chr16	637240	637715	+	75	-1880	RAB40C
chr16	85737442	85737841	+	69	-15053	GINS2
chr16	4656236	4656732	+	64	8443	UBALD1
chr16	85732577	85732824	+	62	-10112	GINS2
chr16	68737200	68738029	+	60	-33579	CDH1
chr16	87857771	87858295	+	59	10233	MIR6775
chr16	56982418	56983200	+	58	-13026	CETP
chr16	31210330	31210567	+	57	-2758	PYCARD-AS1
chr16	30540330	30540772	+	56	-2641	ZNF768
chr16	14428148	14428696	+	54	25280	MIR365A
chr16	81746321	81746615	+	53	47509	LOC100129617
chr16	2583050	2583279	+	51	-1158	MIR3178
chr16	89223384	89223683	+	48	-2095	LINC00304
chr16	8979511	8980012	+	48	-16892	CARHSP1
chr16	27378536	27378775	+	47	-34828	IL21R
chr16	85736313	85736820	+	47	-13978	GINS2
chr16	85729551	85729815	+	47	-7095	GINS2
chr16	85738801	85739362	+	47	-16493	GINS2
chr16	56979628	56979950	+	45	13787	HERPUD1
chr16	56981098	56981787	+	44	-14393	CETP
chr16	8980800	8981068	+	43	-18065	CARHSP1
chr16	67141061	67141552	+	41	-2490	C16orf70
chr16	31722453	31722798	+	40	-1925	ZNF720
chr16	57700240	57700522	+	39	-1776	ADGRG3
chr16	8978106	8978347	+	38	-15357	CARHSP1
chr16	27377744	27378116	+	38	-35553	IL21R
chr16	414646	414880	+	38	5806	MRPL28
chr16	14426849	14427138	+	38	23851	MIR365A
chr16	8978896	8979125	+	38	-16141	CARHSP1
chr16	89709095	89709719	+	37	-14745	SPATA33
chr16	84593443	84593703	+	37	-55285	TLDC1
chr16	31208748	31208977	+	35	-4344	PYCARD-AS1
chr16	87855763	87856056	+	34	12357	MIR6775
chr16	31722898	31723157	+	31	-1523	ZNF720
chr16	414245	414488	+	29	6203	MRPL28
chr16	67465404	67465722	+	46	527	HSD11B2
chr16	88891474	88892579	+	63	-13684	APRT
chr16	67242612	67243022	+	52	-6519	MIR328
chr16	67243505	67243736	+	38	-7322	MIR328
chr16	56967171	56967441	+	67	1304	HERPUD1
chr16	67198995	67199559	+	40	1989	HSF4
chr16	67211149	67211856	+	41	3746	NOL3
chr16	168736	169161	+	43	19749	NPRL3
chr16	88798228	88798561	+	75	806	LOC100289580
chr16	67982038	67982269	+	35	-4138	LCAT
chr16	67981638	67981896	+	46	-3752	LCAT
chr16	4565238	4565511	+	45	19515	HMOX2
chr16	4564380	4564624	+	48	18643	HMOX2
chr16	4394430	4394721	+	57	6825	PAM16
chr16	4394884	4395336	+	35	6290	PAM16
chr16	2030082	2030575	+	35	1222	NOXO1
chr16	84760328	84760721	+	60	26969	USP10
chr16	8957339	8957677	+	43	-1841	CARHSP1
chr16	8958379	8958611	+	25	2790	CARHSP1
chr16	8949862	8950138	+	50	5667	CARHSP1
chr16	3020515	3020744	+	32	1286	PAQR4
chr16	50343209	50343614	+	35	16884	MIR6771
chr16	2198991	2201772	+	241	1730	RAB26
chr16	2202067	2202570	+	61	2788	SNORD60
chr16	2203009	2203269	+	30	1967	SNORD60
chr16	68720059	68720288	+	30	41434	CDH3
chr16	68682177	68682836	+	88	3767	CDH3
chr16	68685031	68685268	+	40	6410	CDH3
chr16	68681678	68682098	+	37	3149	CDH3
chr16	1828948	1829861	+	67	2419	SPSB3
chr16	1830188	1830763	+	57	1348	SPSB3
chr16	4944265	4944610	+	45	42699	PPL
chr16	89721354	89721682	+	67	-2634	SPATA33
chr16	89721815	89722443	+	47	-2023	SPATA33
chr16	87894773	87895596	+	64	7921	SLC7A5
chr16	87890494	87890723	+	29	12497	SLC7A5
chr16	87879104	87880585	+	67	-11578	MIR6775
chr16	3024519	3024913	+	46	5373	PAQR4
chr16	68853939	68854344	+	31	-23368	TANGO6
chr16	2010500	2010917	+	85	1191	NDUFB10
chr16	57798010	57798353	+	78	8083	MIR6772
chr16	57796577	57796806	+	26	9573	MIR6772
chr16	22898170	22898620	+	30	72535	HS3ST2
chr16	30197866	30198231	+	40	-1957	LOC606724
chr16	2822747	2823014	+	43	4417	ELOB
chr16	84413329	84413558	+	21	11314	ATP2C2
chr16	2819945	2820570	+	58	7040	ELOB
chr16	850075	850304	+	49	544	GNG13
chr16	3070420	3070857	+	64	325	TNFRSF12A
chr16	87725081	87725382	+	32	74367	KLHDC4
chr16	69363257	69363486	+	34	1127	PDF
chr16	70716877	70717307	+	77	2862	MTSS1L
chr16	70714978	70715526	+	39	4702	MTSS1L
chr16	70699365	70699611	+	29	20466	MTSS1L
chr16	70698941	70699237	+	42	20865	MTSS1L
chr16	2055310	2056003	+	71	4166	ZNF598
chr16	2056249	2056678	+	52	3359	ZNF598
chr16	2054201	2054634	+	48	5405	ZNF598
chr16	2054919	2055148	+	44	4789	ZNF598
chr16	85783455	85784068	+	94	928	C16orf74
chr16	85778921	85779739	+	76	-4024	MIR1910
chr16	85782883	85783294	+	74	1601	C16orf74
chr16	85781085	85781338	+	57	3478	C16orf74
chr16	85780701	85780939	+	51	3869	C16orf74
chr16	85782323	85782702	+	30	2177	C16orf74
chr16	85750224	85750843	+	71	24773	MIR1910
chr16	85757700	85758223	+	61	17345	MIR1910
chr16	85752435	85752769	+	58	22704	MIR1910
chr16	85767223	85767455	+	56	7967	MIR1910
chr16	85764947	85765312	+	48	10177	MIR1910
chr16	85755177	85755619	+	48	19908	MIR1910
chr16	85756781	85757010	+	40	18411	MIR1910
chr16	85766278	85766507	+	39	8914	MIR1910
chr16	85764209	85764565	+	38	10919	MIR1910
chr16	85767898	85768158	+	34	7278	MIR1910
chr16	48571135	48571675	+	67	72715	N4BP1
chr16	48569682	48569932	+	38	74313	N4BP1
chr16	89366006	89366264	+	55	3599	LOC105371414
chr16	69779098	69779462	+	39	9591	NOB1
chr16	8725190	8725481	+	34	9838	METTL22
chr16	694778	696889	+	115	2779	MCRIP2
chr16	31203671	31203910	+	29	-9416	PYCARD-AS1
chr16	89783843	89784322	+	56	-2694	ZNF276
chr16	89221302	89221531	+	56	-4212	LINC00304
chr16	89220504	89221161	+	56	-4796	LINC00304
chr16	31499591	31499820	+	32	5266	SLC5A2
chr16	67305410	67305656	+	60	-6527	PLEKHG4
chr16	67304952	67305181	+	52	-6994	PLEKHG4
chr16	88716784	88718199	+	58	1	CYBA
chr16	89787224	89788357	+	54	-160	ZNF276
chr16	31724402	31724821	+	62	61	ZNF720
chr16	89386887	89387657	+	53	-269	LOC100287036
chr16	15150204	15150433	+	50	-382	NTAN1
chr16	770307	770896	+	49	-541	FAM173A
chr16	8956373	8956848	+	50	-943	CARHSP1
chr16	776431	777091	+	55	-175	HAGHL
chr16	1831800	1832029	+	43	-91	SPSB3
chr16	67965710	67966104	+	58	-129	CTRL
chr16	67261299	67261528	+	30	397	TMEM208
chr16	69345247	69345476	+	37	74	VPS4A
chr16	67906663	67907265	+	70	38	EDC4
chr16	2197993	2198488	+	32	95	RAB26
chr16	850541	851456	+	60	-265	GNG13
chr16	450863	451695	+	109	-579	DECR2
chr16	3071988	3074954	+	700	-549	THOC6
chr16	2509504	2510354	+	66	-186	TEDC2
chr16	740389	740723	+	66	-132	WDR24
chr16	2031335	2031596	+	32	85	NOXO1
chr16	29822320	29822988	+	77	-755	PRRT2
chr16	2016310	2016539	+	39	-400	RNF151
chr16	2013597	2013851	+	52	-617	SNORA64
chr16	28891134	28891375	+	29	-12	ATP2A1-AS1
chr16	4853206	4853637	+	48	-470	ROGDI
chr16	15021604	15021955	+	110	-639	LOC100288162
chr16	75259859	75260417	+	44	-143	LOC100506281
chr16	89785150	89787119	+	179	-642	ZNF276
chr16	2260651	2261192	+	67	148	BRICD5
chr16	30960585	30961485	+	93	630	ORAI3
chr16	89221977	89222379	+	52	-3450	LINC00304
chr16	89222667	89222968	+	49	-2811	LINC00304
chr16	50344505	50345469	+	52	18460	MIR6771
chr16	75258903	75259132	+	39	-1264	LOC100506281
chr16	67232953	67233518	+	49	207	ELMO3
chr16	1819859	1820088	+	30	1737	NME3
chr16	2011062	2011487	+	96	1193	SNORA10
chr16	1377435	1377664	+	40	-6057	BAIAP3
chr16	66978734	66980167	+	116	11076	CES2
chr16	634574	634888	+	48	-4626	RAB40C
chr16	69151817	69152431	+	81	10681	HAS3
chr16	605021	605450	+	54	-5187	PRR35
chr16	56643682	56644213	+	82	1502	MT2A
chr16	2029163	2029851	+	128	2043	NOXO1
chr16	67240472	67240701	+	30	-4288	MIR328
chr16	2821566	2821877	+	71	5576	ELOB
chr16	2822039	2822324	+	49	5116	ELOB
chr16	58698892	58699173	+	53	19579	SLC38A7
chr16	58698487	58698803	+	43	19966	SLC38A7
chr16	31499985	31500830	+	44	5968	SLC5A2
chr16	68262019	68262616	+	55	5085	MIR6773
chr16	733757	734212	+	96	455	JMJD8
chr16	57505993	57506222	+	29	7672	DOK4
chr16	70694540	70695095	+	38	25137	MTSS1L
chr16	28848324	28849149	+	61	6592	MIR4721
chr16	48572203	48572447	+	48	71795	N4BP1
chr16	2820787	2821267	+	84	6270	ELOB
chr16	2011826	2012055	+	43	527	SNORA10
chr16	89784721	89784970	+	35	-1931	ZNF276
chr16	89709853	89710240	+	52	-14106	SPATA33
chr16	89710336	89710675	+	29	-13647	SPATA33
chr16	4852633	4853042	+	70	114	ROGDI
chr17	37329482	37330535	+	121	-7594	ARL5C
chr17	79218788	79219480	+	81	5420	NDUFAF8
chr17	27901257	27901570	+	37	5751	TP53I13
chr17	42270242	42270942	+	62	4937	ATXN7L3
chr17	75494779	75495337	+	70	23733	2018-09-09
chr17	36666811	36668417	+	118	82894	ARHGAP23
chr17	41605559	41605800	+	32	2124	ETV4
chr17	55939065	55939350	+	58	-11774	MRPS23
chr17	40127189	40127432	+	38	7574	CNP
chr17	39910795	39911168	+	25	-20083	HAP1
chr17	80036563	80036815	+	54	11327	SNORD134
chr17	3564465	3564718	+	52	7382	TAX1BP3
chr17	3563964	3564193	+	41	7895	TAX1BP3
chr17	73772865	73773209	+	77	2979	H3F3B
chr17	42154812	42155328	+	57	6972	G6PC3
chr17	39847308	39847829	+	55	2441	EIF1
chr17	36884595	36884866	+	38	-1780	CISD3
chr17	1422579	1422808	+	43	2480	PITPNA-AS1
chr17	41167234	41168059	+	69	6813	VAT1
chr17	4931109	4931630	+	57	7358	SLC52A1
chr17	4930011	4930240	+	39	-6737	LOC102724009
chr17	4927481	4927973	+	29	-4339	LOC102724009
chr17	74077448	74078237	+	67	2579	ZACN
chr17	2593495	2593985	+	52	2473	MIR6776
chr17	2592964	2593199	+	39	3132	MIR6776
chr17	44103114	44103374	+	58	26628	STH
chr17	7363204	7363471	+	52	14931	CHRNB1
chr17	47005666	47006274	+	87	16234	SNF8
chr17	17713228	17713910	+	89	3290	MIR6777
chr17	48211783	48212194	+	29	-4742	SAMD14
chr17	16345646	16348116	+	356	2341	SNORD65
chr17	7120449	7121070	+	66	189	DLG4
chr17	7285794	7286630	+	71	1919	TNK1
chr17	7342533	7342983	+	48	412	FGF11
chr17	43225721	43225974	+	69	1163	HEXIM1
chr17	4837280	4837709	+	57	1924	GP1BA
chr17	73749705	73750038	+	49	11409	GALK1
chr17	26696671	26696900	+	42	588	VTN
chr17	7416874	7417601	+	52	29539	POLR2A
chr17	16350937	16351498	+	66	6677	SNORD65
chr17	48738281	48738510	+	30	26177	ABCC3
chr17	7124783	7125112	+	44	-1578	DLG4
chr17	7125326	7125866	+	55	1102	MIR324
chr17	79826998	79827414	+	49	1644	ARHGDIA
chr17	42089167	42089594	+	37	3017	TMEM101
chr17	73620128	73620394	+	64	-9253	SMIM5
chr17	62528893	62529335	+	84	-25958	DDX5
chr17	73748403	73748687	+	39	12735	GALK1
chr17	73750578	73750807	+	34	10588	GALK1
chr17	73726214	73726609	+	57	5635	ITGB4
chr17	40125501	40125767	+	50	5898	CNP
chr17	61910655	61910896	+	35	5313	SMARCD2
chr17	48145185	48145809	+	62	12165	ITGA3
chr17	48148684	48148989	+	44	15504	ITGA3
chr17	8046529	8046871	+	60	1689	MIR6883
chr17	17720575	17720941	+	66	-3513	MIR33B
chr17	79093074	79093303	+	43	5985	MIR657
chr17	76969022	76969344	+	85	6878	LGALS3BP
chr17	41170044	41170275	+	30	4300	VAT1
chr17	74569317	74569563	+	38	11725	SNORD1A
chr17	36891377	36891608	+	44	4982	CISD3
chr17	79503732	79504205	+	39	8551	FSCN2
chr17	4794790	4795228	+	33	-7939	C17orf107
chr17	48618847	48619076	+	29	-2846	LOC105371824
chr17	40273095	40273324	+	35	173	KAT2A
chr17	40932633	40932993	+	57	164	WNK4
chr17	57920465	57922469	+	503	2840	MIR21
chr17	38626341	38632490	+	486	28439	TNS4
chr17	39736179	39738214	+	291	5951	KRT14
chr17	48168739	48169946	+	237	-2759	PDK2
chr17	79484541	79487419	+	162	-6155	ACTG1
chr17	79360914	79361559	+	99	-2076	LOC100130370
chr17	48439514	48439884	+	96	10863	MRPL27
chr17	41481331	41481966	+	95	5295	ARL4D
chr17	27079164	27079812	+	95	8465	TRAF4
chr17	45764766	45765168	+	87	-7663	TBKBP1
chr17	48170543	48171092	+	87	-1284	PDK2
chr17	74268335	74268657	+	81	7210	UBALD2
chr17	39906053	39906691	+	79	-15474	HAP1
chr17	43098945	43099259	+	78	29783	DCAKD
chr17	39904818	39905749	+	78	-14385	HAP1
chr17	43249909	43250242	+	76	-1223	LOC105371795
chr17	1317216	1317685	+	74	-13894	YWHAE
chr17	39908653	39909273	+	67	-18065	HAP1
chr17	80034068	80034384	+	67	-10529	DUS1L
chr17	47776722	47777047	+	67	8429	SLC35B1
chr17	39735622	39735968	+	62	7352	KRT14
chr17	48209247	48209660	+	62	-2207	SAMD14
chr17	27396787	27397178	+	62	5645	TIAF1
chr17	35439370	35439945	+	58	48615	MIR2909
chr17	43098100	43098766	+	55	30452	DCAKD
chr17	79216727	79217362	+	52	3330	NDUFAF8
chr17	80198188	80198815	+	50	3957	MIR6787
chr17	48170073	48170414	+	48	-1858	PDK2
chr17	6818282	6818528	+	48	21309	ALOX12P2
chr17	74033710	74033989	+	48	-10316	EVPL
chr17	27397305	27397534	+	46	5208	TIAF1
chr17	77904820	77905371	+	46	-4571	LINC01979
chr17	37004295	37004524	+	45	3502	SNORA21B
chr17	25646811	25647123	+	44	25920	WSB1
chr17	39907088	39907379	+	42	-16335	HAP1
chr17	43099451	43099870	+	42	29225	DCAKD
chr17	77903526	77903933	+	41	-3205	LINC01979
chr17	4065778	4066091	+	40	19019	CYB5D2
chr17	27397998	27398837	+	40	4210	TIAF1
chr17	79473768	79474053	+	39	5915	ACTG1
chr17	41480142	41480371	+	39	3903	ARL4D
chr17	48208707	48208936	+	39	-1575	SAMD14
chr17	34969718	34970108	+	39	11888	MRM1
chr17	2942451	2942680	+	38	24336	OR1D5
chr17	80199268	80199521	+	38	4850	MIR6787
chr17	38973176	38973504	+	38	-2004	TMEM99
chr17	43000483	43000712	+	37	-7677	GFAP
chr17	74522232	74522471	+	37	-1317	PRCD
chr17	20901151	20901380	+	37	45087	USP22
chr17	75499413	75499822	+	35	-23466	LOC400622
chr17	78427751	78427996	+	35	22531	NPTX1
chr17	40699922	40700218	+	34	-4506	HSD17B1
chr17	79474393	79474904	+	32	5177	ACTG1
chr17	43096454	43096683	+	31	32317	DCAKD
chr17	45762485	45762714	+	29	-10031	TBKBP1
chr17	41479608	41479998	+	29	3450	ARL4D
chr17	21220052	21220308	+	28	28832	MAP2K3
chr17	78978230	78978459	+	27	12703	CHMP6
chr17	80032688	80032917	+	20	-9105	DUS1L
chr17	7124314	7124556	+	54	-1066	DLG4
chr17	73760318	73760579	+	34	832	GALK1
chr17	73759676	73760229	+	62	1328	GALK1
chr17	73758658	73759526	+	108	2188	GALK1
chr17	73755690	73756058	+	73	5406	GALK1
chr17	73758292	73758521	+	42	2874	GALK1
chr17	73757233	73757511	+	42	3908	GALK1
chr17	73757734	73758008	+	40	3409	GALK1
chr17	73756503	73757121	+	39	4468	GALK1
chr17	73718267	73720735	+	120	-1275	ITGB4
chr17	73731808	73732045	+	45	11150	ITGB4
chr17	73730947	73731189	+	34	10292	ITGB4
[truncated: 2,626 more rows]

## Sheet: 3b
Supplementary Data 3b. RNA POL II binding in control keratinocytes across the genome. Related to Figure 4.
Chr	Start	End	Strand	Peak Score	Distance to TSS	Gene Name
chr17	39772341	39772365	+	839	-3274	KRT16
chr17	39772809	39781024	+	839	3966	KRT17
chr17	57919499	57922340	+	686	2292	MIR21
chr17	38625981	38657973	+	657	15877	TNS4
chr12	125393854	125396425	+	597	4448	UBC
chr11	65190051	65199441	+	588	4477	NEAT1
chr1	94991080	95008364	+	578	7691	F3
chr19	13941026	13953870	+	575	25	MIR23A
chr2	122288334	122289049	+	561	235	RNU4ATAC
chr11	65266394	65276343	+	557	-2220	MASCRNA
chr2	151332960	151334552	+	545	10453	RND3
chr2	151334692	151344328	+	545	4699	RND3
chr14	69252379	69259923	+	538	4480	ZFP36L1
chr17	39735404	39743395	+	535	3748	KRT14
chr5	172192428	172198637	+	533	2671	DUSP1
chr15	39872985	39893030	+	533	9727	THBS1
chr1	68149895	68150263	+	516	-781	GADD45A
chr1	68150427	68156991	+	516	2849	GADD45A
chr18	61554778	61574212	+	514	9556	SERPINB2
chr12	125397941	125399501	+	502	866	UBC
chr15	65588196	65588879	+	466	-9356	PARP16
chr12	52877605	52886566	+	465	5096	KRT6A
chr6	74229468	74231007	+	462	518	EEF1A1
chr10	3814529	3829075	+	440	5671	KLF6
chr12	52904838	52914335	+	409	4657	KRT5
chr15	60688518	60690465	+	404	694	ANXA2
chr15	60686937	60688390	+	404	2522	ANXA2
chr6	7541283	7543876	+	397	771	DSP
chr6	7540890	7541196	+	397	-765	DSP
chr6	30708428	30712421	+	385	204	FLOT1
chr1	28832402	28839564	+	383	913	SNORA73B
chr1	28839668	28839671	+	383	4599	SNORA73B
chr1	27189312	27193172	+	375	1613	SFN
chr11	62608978	62609452	+	366	-1587	WDR74
chr17	57915056	57918971	+	361	-1614	MIR21
chr17	39940641	39943162	+	358	446	JUP
chr1	144533683	144534372	+	356	-59661	NBPF8
chr6	64282188	64284302	+	353	1328	PTP4A1
chr14	75745345	75750994	+	347	2688	FOS
chr12	46755084	46757861	+	340	10173	SLC38A2
chr12	46750359	46755005	+	340	13963	SLC38A2
chr9	75766502	75784612	+	334	8910	ANXA1
chr18	21452762	21467048	+	327	6921	LAMA3
chr1	86046274	86051104	+	323	2245	CYR61
chr1	209974659	209979961	+	321	2210	IRF6
chr6	74222616	74227273	+	321	3217	SNORD141A
chr1	209972264	209974451	+	321	6163	IRF6
chr2	43448133	43454746	+	315	2306	ZFP36L2
chr1	148241352	148241682	+	304	-38981	PPIAL4D
chr18	61143993	61151978	+	300	3841	SERPINB5
chr1	183171507	183177029	+	300	19094	LAMC2
chr1	183177123	183178034	+	300	22404	LAMC2
chr19	49994804	49996918	+	297	1429	SNORD35A
chr12	46757952	46766853	+	285	4243	SLC38A2
chr8	128747422	128755650	+	284	3856	MYC
chr5	57745073	57756621	+	283	5119	PLK2
chr1	149856951	149857006	+	283	1254	HIST2H2BE
chr1	209782438	209782623	+	283	14325	MIR4260
chr1	209782725	209784125	+	283	13430	MIR4260
chr1	149857154	149857869	+	283	721	HIST2H2BE
chr1	209784316	209803245	+	283	3075	MIR4260
chr7	2019839	2020116	+	274	-39791	MAD1L1
chr1	209962801	209972113	+	272	-9382	C1orf74
chr17	39845011	39846048	+	271	402	EIF1
chr1	209952167	209958963	+	271	2510	C1orf74
chr17	39846176	39846514	+	271	1218	EIF1
chr3	5021079	5026596	+	268	-2191	BHLHE40-AS1
chr1	45187216	45187721	+	267	-18022	KIF2C
chr19	18391856	18392554	+	266	261	JUND
chr13	109923396	109926375	+	265	-105234	MYO16-AS1
chr21	44836142	44841216	+	265	8333	SIK1
chr1	45196413	45197025	+	262	-8771	KIF2C
chr1	151964293	151966510	+	258	1313	S100A10
chr16	2204679	2205495	+	257	19	SNORD60
chr2	151322169	151326093	+	254	20078	RND3
chr1	11968694	11968738	+	254	17769	KIAA2013
chr1	11968006	11968590	+	254	18187	KIAA2013
chr1	234745737	234747850	+	254	-1522	IRF2BP2
chr1	145382655	145383185	+	253	-516	LINC01719
chr1	17231451	17231988	+	253	-15558	LOC105376805
chr6	7545292	7549431	+	250	5553	DSP
chr15	65596793	65597303	+	250	-17867	PARP16
chr17	39848081	39849566	+	250	3696	EIF1
chr2	113529953	113534056	+	250	-9750	CKAP2L
chr1	11969653	11970133	+	249	16592	KIAA2013
chr1	234743110	234745397	+	243	1018	IRF2BP2
chr1	234742863	234743031	+	243	2324	IRF2BP2
chr3	193853764	193858018	+	243	1960	HES1
chr13	109917804	109918875	+	242	-98688	MYO16-AS1
chr8	101961196	101961486	+	239	1458	YWHAZ
chr8	101961708	101965452	+	239	-20	YWHAZ
chr19	39897381	39903056	+	238	100	MIR4530
chr9	75785991	75789561	+	234	21129	ANXA1
chr12	52886877	52887486	+	234	0	KRT6A
chr8	134305331	134309775	+	233	1994	NDRG1
chr6	26156384	26159374	+	232	-470	HIST1H2BD
chr8	101927026	101930423	+	230	34075	YWHAZ
chr10	112267694	112267700	+	229	10072	DUSP5
chr10	112268184	112271354	+	229	12144	DUSP5
chr10	112267828	112268087	+	229	10332	DUSP5
chr10	112271534	112274149	+	229	15216	DUSP5
chr21	44845599	44846788	+	227	819	SIK1
chr7	44836173	44837047	+	227	375	PPIA
chr6	26054615	26056769	+	226	1007	HIST1H1C
chr15	63339513	63341360	+	225	-82	TPM1
chr10	75676104	75677789	+	224	5589	C10orf55
chr4	119199672	119200498	+	223	168	SNHG8
chr1	209814455	209822366	+	222	6269	LAMB3
chr1	209803390	209814270	+	222	-11975	MIR4260
chr8	144986768	144993064	+	222	23842	PLEC
chr17	73755517	73755844	+	220	5600	GALK1
chr17	73753584	73755140	+	220	6918	GALK1
chr12	7052747	7053343	+	219	65	C12orf57
chr1	28974948	28975305	+	219	14	RNU11
chr20	47895085	47895623	+	218	-128	SNORD12C
chr1	8085745	8086503	+	216	269	ERRFI1
chr6	7586038	7586538	+	215	-4144	SNRNP48
chr6	7587119	7590325	+	215	-1710	SNRNP48
chr6	7590407	7590495	+	215	19	SNRNP48
chr12	13349614	13351166	+	211	788	EMP1
chr1	183155166	183156638	+	207	728	LAMC2
chr1	153531628	153535382	+	206	4801	S100A2
chr15	60654168	60658064	+	206	34069	ANXA2
chr1	59038970	59043545	+	205	1909	TACSTD2
chr18	11850847	11852232	+	204	150	CHMP1B
chr18	21513760	21520875	+	203	-55420	TTC39C
chr15	30114074	30115103	+	203	118	TJP1
chr15	60639523	60640673	+	202	50087	ANXA2
chr1	24646239	24650036	+	202	-1393	GRHL3
chr15	60635967	60639437	+	202	52483	ANXA2
chr1	24645966	24646153	+	202	3	GRHL3
chr12	120729452	120729920	+	202	-10438	SIRT4
chr6	26123261	26124958	+	201	23	HIST1H2BC
chr19	49117497	49118469	+	199	-1289	FAM83E
chr18	61163300	61163973	+	198	19492	SERPINB5
chr3	39194388	39195197	+	197	310	CSRNP1
chr8	134299509	134304100	+	197	7743	NDRG1
chr3	39454278	39457003	+	197	3095	SNORA62
chr22	36782131	36784141	+	196	976	MYH9
chr15	60673114	60677183	+	194	15037	ANXA2
chr6	7552962	7557979	+	193	13662	DSP
chr6	138426353	138428958	+	193	1005	PERP
chr6	44221725	44222719	+	193	-200	MIR4647
chr3	186506118	186506211	+	192	762	SNORA4
chr11	65657251	65657536	+	192	-482	CCDC85B
chr11	65657615	65659568	+	192	716	CCDC85B
chr3	186506785	186509062	+	192	2521	SNORA4
chr3	186506323	186506607	+	192	1063	SNORA4
chr17	56708993	56709415	+	192	60212	TEX14
chr7	5559710	5561572	+	191	7156	LOC221946
chr19	54713468	54713794	+	191	8869	RPS9
chr7	5561678	5570371	+	191	4316	ACTB
chr19	54711300	54713289	+	191	7532	RPS9
chr10	103124500	103124809	+	191	10864	BTRC
chr1	149223717	149224356	+	189	-64199	FAM231D
chr1	46768881	46769334	+	188	-69	LRRC41
chr6	134495482	134496358	+	188	114	SGK1
chr12	52903577	52904658	+	188	10126	KRT5
chr12	28121877	28124110	+	187	-99	PTHLH
chr3	101568085	101569570	+	187	469	NFKBIZ
chr17	39904415	39905843	+	187	-14231	HAP1
chr6	138188315	138189551	+	186	437	LOC100130476
chr1	153535482	153537277	+	186	1927	S100A2
chr9	131314743	131315405	+	185	237	SPTAN1
chr3	112359675	112360274	+	185	16	CCDC80
chr3	112359342	112359584	+	185	527	CCDC80
chr6	37142813	37144392	+	185	5680	PIM1
chr16	3072116	3074480	+	184	-722	THOC6
chr1	183213409	183219412	+	183	57599	NMNAT2
chr19	16193889	16194526	+	182	7072	TPM4
chr6	133138957	133141671	+	182	1956	SNORA33
chr2	20410863	20411622	+	182	13685	SDC1
chr4	75323418	75324598	+	182	13193	AREG
chr18	21467236	21470063	+	182	15665	LAMA3
chr2	20411718	20415962	+	182	11087	SDC1
chr22	36675970	36676432	+	182	6752	MIR6819
chr2	20408166	20410758	+	182	15465	SDC1
chr22	36673379	36675874	+	182	8327	MIR6819
chr6	7551394	7552583	+	182	10180	DSP
chr22	36672634	36673144	+	182	10064	MIR6819
chr15	60680847	60684656	+	181	7434	ANXA2
chr15	60684740	60686844	+	181	4393	ANXA2
chr5	52782868	52784539	+	179	7439	FST
chr19	2050824	2051319	+	178	172	MKNK2
chr6	32939780	32940337	+	176	686	BRD2
chr1	212781280	212781631	+	176	-515	ATF3
chr13	52026529	52027289	+	176	366	INTS6
chr6	10413905	10414623	+	176	1206	TFAP2A
chr13	52026312	52026440	+	176	899	INTS6
chr6	10411803	10413804	+	176	-196	TFAP2A
chr6	10414742	10414921	+	176	639	TFAP2A
chr1	212783581	212783691	+	176	1666	ATF3
chr6	10415007	10415052	+	176	441	TFAP2A
chr22	50963322	50964589	+	176	78	SCO2
chr1	212781736	212783400	+	176	598	ATF3
chr1	209603053	209608026	+	175	61	MIR205
chr17	72206299	72207611	+	173	2505	MGC16275
chr1	45284699	45285116	+	173	10753	BTBD19
chr17	72207803	72207891	+	173	1613	MGC16275
chr1	151951751	151954505	+	173	13586	S100A10
chr1	45285215	45286270	+	173	11588	BTBD19
chr17	62223141	62224750	+	172	246	SNORA50C
chr19	18388888	18389214	+	172	3415	JUND
chr13	73633018	73634232	+	172	695	KLF5
chr2	239196330	239198575	+	172	-245	PER2
chr6	35436021	35437025	+	172	345	RPL10A
chr19	18389347	18391693	+	172	1946	JUND
chr1	17222511	17222819	+	172	-6504	LOC105376805
chr16	2010696	2012191	+	172	1024	SNORA10
chr7	32997098	32997483	+	172	274	FKBP9
chr3	23958490	23959229	+	172	270	RPL15
chr9	110248772	110248969	+	172	3131	KLF4
chr9	110249075	110252653	+	172	1137	KLF4
chr6	26198982	26199564	+	171	248	HIST1H3D
chr19	45971067	45972899	+	171	730	FOSB
chr19	45972985	45974270	+	171	2374	FOSB
chr2	20416730	20419164	+	171	6980	SDC1
chr19	45974495	45974813	+	171	3401	FOSB
chr2	151326866	151327514	+	168	17019	RND3
chr2	151327622	151328264	+	168	16266	RND3
chr17	39938115	39939479	+	167	3550	JUP
chr13	109800908	109801860	+	167	18267	MYO16-AS1
chr22	43011180	43011676	+	166	177	RNU12
chr22	36765339	36767969	+	166	17458	MYH9
chr12	13351383	13352649	+	166	2414	EMP1
chr17	7475985	7477482	+	165	709	EIF4A1
chr8	144996045	145002577	+	164	14447	PLEC
chr21	40177782	40179096	+	163	684	ETS2
chr1	159893989	159895474	+	163	-390	TAGLN2
chr1	147806497	147807102	+	162	-121	MIR5087
chr21	44831909	44835892	+	162	13112	SIK1
chr4	15934811	15938043	+	162	3936	FGFBP1
chr15	60670647	60672898	+	162	18413	ANXA2
chr6	139695313	139695971	+	162	-143	CITED2
chr1	210547330	210547773	+	162	44911	HHAT
chr12	92538018	92539786	+	162	771	BTG1
chr6	7544856	7545208	+	162	3224	DSP
chr15	60660893	60670459	+	162	24509	ANXA2
chr6	7543969	7544779	+	162	2566	DSP
chr17	79479248	79480001	+	162	201	ACTG1
chr4	15938140	15938851	+	162	1868	FGFBP1
chr13	45914646	45915460	+	162	366	TPT1
chr1	6478907	6479064	+	161	994	HES2
chr13	30169012	30169669	+	161	485	SLC7A1
chr6	133135532	133136229	+	161	172	RPS12
chr19	1039079	1040045	+	161	-540	ABCA7
chr3	152879427	152880575	+	161	0	RAP2B
chr18	12326680	12328387	+	161	19475	TUBB6
chr1	202927687	202928436	+	161	-361	ADIPOR1
chr3	171527052	171528357	+	161	580	PLD1
chr18	12328531	12328625	+	161	20520	TUBB6
chr1	202926829	202927576	+	161	-90	ADIPOR1
chr1	147994032	147994319	+	161	29	RNVU1-19
chr12	122906094	122907116	+	161	511	CLIP1
chr18	47013421	47014716	+	161	325	MIR1539
chr1	6479172	6480152	+	161	317	HES2
chr6	133136430	133136436	+	161	-13	SNORD101
chr3	119813966	119814620	+	161	-1029	GSK3B
chr17	8279646	8280549	+	161	-68	KRBA2
chr1	149858023	149860331	+	159	289	HIST2H2AB
chr6	44214700	44215670	+	159	490	HSP90AB1
chr5	180662168	180663902	+	158	5854	SNORD96A
chr7	75931754	75934815	+	157	1409	HSPB1
chr3	190038304	190039495	+	157	1336	CLDN1
chr1	209959073	209959310	+	157	-1116	C1orf74
chr1	209961349	209961483	+	157	-3341	C1orf74
chr17	41438246	41438901	+	157	27693	LINC00910
chr21	30671030	30671868	+	157	-288	BACH1
chr7	75934984	75936071	+	157	3652	HSPB1
chr1	209959428	209961197	+	157	-2237	C1orf74
chr2	85766152	85766522	+	156	236	MAT2A
chr1	234735444	234736083	+	155	9508	IRF2BP2
chr17	62501569	62502588	+	155	-4	DDX5
chr3	129032517	129033834	+	155	-1939	H1FX-AS1
chr3	9438916	9439250	+	153	95	THUMPD3-AS1
chr1	150550755	150552332	+	153	671	MCL1
chr18	21470423	21472595	+	153	18525	LAMA3
chr18	21470178	21470213	+	153	17211	LAMA3
chr3	46734294	46735254	+	153	372	ALS2CL
chr3	9438811	9438826	+	153	360	THUMPD3-AS1
chr7	55086594	55088604	+	153	874	EGFR
chr17	48942788	48943953	+	152	345	TOB1
chr6	159237846	159240582	+	152	126	EZR
chr3	9438166	9438272	+	152	88	THUMPD3-AS1
chr3	9438359	9438553	+	152	-149	THUMPD3-AS1
chr4	187647179	187648958	+	152	-3081	FAT1
chr17	39929456	39930936	+	152	12151	JUP
chr4	119201200	119202608	+	152	1559	SNORA24
chr2	196521983	196522639	+	152	459	SLC39A10
chr1	173836086	173836316	+	151	-125	SNORD75
chr3	5026724	5028508	+	151	-5970	BHLHE40-AS1
chr9	136218891	136219492	+	151	1490	SNORD36C
chr10	74033556	74037029	+	151	1615	DDIT4
chr18	3447998	3448138	+	151	484	TGIF1
chr1	43390734	43391328	+	151	-33689	SLC2A1-AS1
chr18	3448285	3449756	+	151	-391	TGIF1
chr17	8076571	8077066	+	151	2911	TMEM107
chr1	43389673	43390602	+	151	-34583	SLC2A1-AS1
chr3	5028595	5028796	+	151	-7049	BHLHE40-AS1
chr1	173836397	173837273	+	151	48	SNORD74
chr3	101580045	101583256	+	151	13292	NFKBIZ
chr10	74037321	74037691	+	151	3829	DDIT4
chrX	153629320	153630048	+	150	1062	SNORA70
chr2	20400048	20401452	+	150	24177	SDC1
chr2	20399255	20399935	+	150	25332	SDC1
chr12	120730798	120731164	+	149	-9143	SIRT4
chr6	30584441	30584647	+	149	540	PPP1R10
chr6	30584784	30585179	+	149	103	PPP1R10
chr6	30584065	30584297	+	149	903	PPP1R10
chr19	11200412	11201562	+	149	949	LDLR
chr19	11200075	11200268	+	149	133	LDLR
chr18	61161621	61163210	+	149	18271	SERPINB5
chr5	81570144	81570615	+	148	3856	RPS23
chr13	91999850	92000253	+	148	-23	MIR17HG
chr8	144994322	144995424	+	148	18885	PLEC
chr11	93461347	93462919	+	148	1679	SNORA25
chr8	144993216	144994242	+	148	20029	PLEC
chr8	144995696	144995903	+	147	17959	PLEC
chr1	902026	902653	+	147	462	PLEKHN1
chr2	173292196	173293092	+	146	361	ITGA6
chr1	183219599	183220086	+	146	54167	NMNAT2
chr18	12308254	12308950	+	146	544	TUBB6
chr17	79824229	79826558	+	146	3457	ARHGDIA
chr2	85772738	85774468	+	146	7502	MAT2A
chr17	73775215	73776001	+	145	408	H3F3B
chr6	36562004	36562545	+	145	184	SRSF3
chr12	69237973	69238188	+	144	35283	MDM2
chr12	69239661	69240177	+	144	37122	MDM2
chr12	69239186	69239527	+	144	36559	MDM2
chr12	69238321	69239079	+	144	35903	MDM2
chr19	48246310	48247595	+	143	-1841	NOP53
chr22	31500039	31501420	+	143	2844	SELENOM
chr21	44843829	44845034	+	143	2581	SIK1
chr1	207203074	207206168	+	143	1480	C1orf116
chr12	76424375	76425976	+	143	381	PHLDA1
chr21	44841308	44842967	+	143	4875	SIK1
chr9	95431753	95432536	+	143	403	IPPK
chr21	44843077	44843672	+	143	3638	SIK1
chr12	76426164	76426360	+	143	-706	PHLDA1
chr8	144897720	144898556	+	142	-589	SCRIB
chr19	12902196	12903035	+	142	305	JUNB
chr17	48166337	48168995	+	142	-4435	PDK2
chr17	48164285	48166232	+	142	-6843	PDK2
chr4	139163253	139163329	+	141	212	SLC7A11
chr19	45976302	45978896	+	141	6346	FOSB
chr17	73752323	73753335	+	141	8451	GALK1
chr6	3157533	3158128	+	141	-47	TUBB2A
chr21	40185425	40185924	+	141	7919	ETS2
chr17	16345932	16348154	+	141	2503	SNORD65
chr17	16345435	16345751	+	141	1053	SNORD65
chr18	61171173	61172436	+	141	27660	SERPINB5
chr14	104586154	104587717	+	141	-3095	MIR203B
chr19	45974925	45975678	+	141	4048	FOSB
chr18	3449836	3452588	+	141	-191	TGIF1
chr14	104587862	104588043	+	141	-4112	MIR203B
chr19	45975775	45976095	+	141	4682	FOSB
chr1	27330092	27332496	+	140	8039	TENT5B
chr6	138353413	138353915	+	139	74996	PERP
chr7	100781681	100782212	+	139	11576	SERPINE1
chr7	100782289	100782648	+	139	12098	SERPINE1
chr22	41842588	41843252	+	139	107	TOB2
chr3	170582666	170584136	+	139	4644	RPL22L1
chr7	48142175	48143504	+	139	13988	UPP1
chr11	406575	407254	+	139	8085	SIGIRR
chr7	48139547	48142097	+	139	11971	UPP1
chr9	114659759	114660146	+	139	906	UGCG
chr17	16342215	16343383	+	139	-24	SNORD49B
chr19	16192435	16193698	+	139	5931	TPM4
chr7	48143590	48144894	+	139	15391	UPP1
chr9	114658336	114658434	+	139	-661	UGCG
chr11	67070148	67070771	+	139	-460	SSH3
chr9	114658578	114659472	+	139	-21	UGCG
chr6	138352867	138353312	+	139	75571	PERP
chr16	3070251	3071432	+	139	528	TNFRSF12A
chr13	27831350	27832313	+	138	2293	SNORA27
chr3	190039654	190040352	+	137	232	CLDN1
chr19	2476005	2476715	+	137	237	GADD45B
chr1	192780457	192782299	+	137	3209	RGS2
chr19	58906494	58907608	+	137	-406	RNF225
chr19	11245391	11245813	+	137	20886	SPC24
chr18	61155403	61155671	+	137	11393	SERPINB5
chr3	52087291	52089131	+	137	2250	DUSP7
chr9	140512822	140513424	+	136	-142	ARRDC1-AS1
chr14	90863202	90863676	+	136	112	CALM1
chr1	162531329	162531689	+	135	-180	UAP1
chr2	47403102	47403781	+	135	321	CALM2
chr18	21502686	21504288	+	135	50503	LAMA3
chr2	208001581	208002142	+	134	-3000	KLF7
chr20	10653900	10654792	+	134	348	JAG1
chr5	57120048	57120326	+	134	74802	LINC02225
chr18	61155777	61157156	+	134	12322	SERPINB5
chr2	192542297	192543061	+	134	-119	NABP1
chr22	39707509	39708843	+	134	1740	SNORD83B
chr22	36724816	36726205	+	133	-42557	MIR6819
chr3	152880792	152881375	+	133	1082	RAP2B
chr6	27114542	27115063	+	133	-59	HIST1H2AH
chr21	40186093	40187776	+	133	9179	ETS2
chr6	37137879	37139141	+	132	588	PIM1
chr5	81573635	81574251	+	132	292	RPS23
chr19	3984508	3984915	+	132	750	EEF2
chr5	52782265	52782773	+	132	6255	FST
chr6	10403953	10405297	+	132	-110	TFAP2A-AS2
chr19	17974981	17975708	+	132	1947	SNORA68
chr1	203274451	203275595	+	132	359	BTG2
chr18	29030511	29030927	+	132	2987	DSG3
chr19	3985030	3985504	+	132	194	EEF2
chr18	29030351	29030435	+	132	2661	DSG3
chrX	1504701	1504972	+	132	6203	SLC25A6
chrX	1505075	1505313	+	132	5845	SLC25A6
chr3	156877253	156878479	+	132	683	CCNL1
chr1	183195290	183196689	+	132	40815	LAMC2
chr6	10405416	10405529	+	132	737	TFAP2A-AS2
chrX	1503854	1504583	+	132	6821	SLC25A6
chr13	73643021	73643743	+	131	10452	KLF5
chr1	183165604	183166597	+	131	10926	LAMC2
chr4	100737817	100738659	+	131	248	DAPP1
chr14	104585495	104586006	+	131	-1910	MIR203B
chr1	212789017	212789600	+	131	948	ATF3
chr4	100738735	100738933	+	131	844	DAPP1
chr6	7549617	7551316	+	131	8658	DSP
chr1	173830920	173832183	+	131	-835	GAS5-AS1
chr18	61172608	61173600	+	131	28960	SERPINB5
chr1	183163900	183165498	+	131	9525	LAMC2
chr14	104584423	104585408	+	131	-1075	MIR203B
chr16	2014230	2015204	+	131	110	RPS2
chr1	115211829	115213390	+	131	123	DENND2C
chr1	183166939	183168185	+	131	12388	LAMC2
chr6	33756830	33757152	+	131	-85	LEMD2
chr7	148982161	148982549	+	131	-17	LOC155060
chr14	104583335	104584274	+	131	36	MIR203B
chr20	47903879	47905616	+	130	7527	SNORD12
chr2	113534476	113536073	+	130	7701	IL1A
chr20	47901061	47902170	+	130	4395	SNORD12
chr20	47899859	47900835	+	130	3127	SNORD12
chrX	45603454	45604126	+	129	1904	MIR221
chr11	9602180	9603462	+	129	6587	WEE1
chr9	27528757	27529949	+	129	497	MOB3B
chr3	39448033	39448991	+	129	332	RPSA
chr13	99098313	99099036	+	129	75705	STK24
chr19	16186725	16187895	+	129	175	TPM4
chr22	39714820	39715683	+	129	-133	SNORD43
chr17	73748148	73749034	+	129	12689	GALK1
chr19	3975593	3976284	+	129	-4817	DAPK3
chrX	45602778	45603190	+	129	2710	MIR221
chr17	73749120	73751392	+	129	11024	GALK1
chr3	185630910	185631089	+	129	24925	TRA2B
chr3	58101632	58103216	+	129	53938	FLNB-AS1
chr19	4038668	4039545	+	129	26421	ZBTB7A
chr3	185631565	185631820	+	129	24232	TRA2B
chr19	4039663	4039842	+	129	25775	ZBTB7A
chr21	40189406	40189584	+	128	11740	ETS2
chr12	52839433	52840995	+	128	5696	KRT6B
chr2	219270901	219271492	+	128	3827	MIR26B
chr15	66796985	66797322	+	128	40	RPL4
chr18	29027619	29028464	+	128	309	DSG3
chr21	40189734	40191692	+	128	12958	ETS2
chr1	152008588	152009629	+	128	403	S100A11
chr6	26216433	26217620	+	128	-122	HIST1H2AE
chr18	61164897	61166037	+	128	21323	SERPINB5
chr1	8077037	8079092	+	127	8329	ERRFI1
chr19	42376172	42377679	+	127	3228	MIR6797
chr1	8079502	8081467	+	127	5909	ERRFI1
chr9	130207029	130207429	+	127	3687	SNORA65
chr2	38978278	38978671	+	127	162	SRSF7
chr19	42375544	42376054	+	127	2102	MIR6797
chr17	74733160	74733595	+	127	116	SRSF2
chr9	130207523	130209410	+	127	2450	SNORA65
chr19	42377820	42377849	+	127	-3356	CD79A
chr1	181057682	181058393	+	127	399	IER5
chr3	9851471	9851984	+	127	83	TTLL3
chr16	2202725	2203879	+	127	1804	SNORD60
chr2	113540981	113542105	+	126	1432	IL1A
chr1	43407145	43407652	+	125	-17322	SLC2A1-AS1
chr1	183197468	183198759	+	125	42939	LAMC2
chr6	10419216	10420331	+	125	24	TFAP2A
chr1	183182975	183183326	+	125	27976	LAMC2
chr12	4397781	4398005	+	125	-12543	CCND2-AS1
chr1	183198864	183201092	+	125	44804	LAMC2
chr12	4396842	4397637	+	125	-11889	CCND2-AS1
chr1	43407777	43408003	+	125	-16830	SLC2A1-AS1
chr1	183184359	183184796	+	125	29403	LAMC2
chr1	43405688	43407037	+	125	-18358	SLC2A1-AS1
chr18	21479075	21480505	+	125	26806	LAMA3
chr22	36776785	36778353	+	125	6543	MYH9
chr1	183183402	183184211	+	125	28632	LAMC2
chr12	13371332	13372087	+	125	22107	EMP1
chr4	139936910	139937128	+	125	106	NOCT
chr1	43401161	43405459	+	125	-21410	SLC2A1-AS1
chr13	73651482	73653058	+	125	19340	KLF5
chr18	21480700	21483159	+	125	28945	LAMA3
chr21	28206577	28206810	+	124	11035	ADAMTS1
chr9	140135569	140136002	+	124	74	TUBB4B
chr21	28206932	28206933	+	124	10796	ADAMTS1
chr6	138424054	138424645	+	123	4311	PERP
chr9	33290347	33291141	+	123	329	NFX1
chr6	138422025	138423891	+	123	5702	PERP
chr6	27100373	27101220	+	123	-21	HIST1H2AG
chr8	134291509	134291968	+	123	17809	NDRG1
chr5	73921884	73923189	+	123	-13312	HEXB
chr15	60677276	60680716	+	122	11189	ANXA2
chr6	27834167	27834356	+	122	1098	HIST1H1B
chr11	8709231	8710965	+	122	3112	SNORA3B
chr11	8711201	8711552	+	122	4390	SNORA3B
chr2	113536183	113539629	+	122	5069	IL1A
chr6	27834473	27835458	+	122	394	HIST1H1B
chr2	113539743	113540830	+	122	2689	IL1A
chr1	151957688	151958151	+	122	8795	S100A10
chr18	28622257	28623006	+	122	150	DSC3
chr1	151956002	151957560	+	122	9933	S100A10
chr18	61157393	61158407	+	122	13756	SERPINB5
chr22	36775579	36776564	+	121	8041	MYH9
chr13	73643826	73644027	+	121	10996	KLF5
chr17	2302172	2302601	+	121	1872	MNT
chr13	73634327	73635419	+	121	1943	KLF5
chr19	18385159	18385632	+	121	-76	IQCN
chr4	169239489	169239858	+	121	285	DDX60
chr19	18385813	18386886	+	121	-1030	IQCN
chr9	110246104	110246989	+	121	5455	KLF4
chr17	2302939	2304109	+	121	734	MNT
chr3	186501143	186502170	+	121	295	EIF4A2
chr22	36770372	36772011	+	121	12921	MYH9
chr9	127997879	127998021	+	121	5716	HSPA5
chr9	110247212	110247944	+	121	4423	KLF4
chr4	128982129	128982260	+	121	-227	LARP1B
chr19	18387144	18387654	+	121	-2080	IQCN
chr1	150543021	150547021	+	121	2007	ADAMTSL4-AS1
chr4	169239283	169239392	+	121	621	DDX60
chr13	73644184	73645465	+	121	11894	KLF5
chr1	146556049	146556377	+	121	90	RNVU1-8
chr9	130212974	130213837	+	121	306	RPL12
chr13	73635709	73637725	+	121	3787	KLF5
chr1	209950733	209951767	+	121	6825	C1orf74
chr1	209950357	209950619	+	121	7587	C1orf74
chr7	45025983	45026606	+	121	1	SNHG15
chr22	36747874	36749401	+	121	35475	MYH9
chr19	49378455	49378994	+	119	3075	PPP1R15A
chr6	138421046	138421477	+	119	7399	PERP
chr18	21476634	21478941	+	119	24803	LAMA3
chr8	42350315	42350337	+	119	8652	SLC20A2
chr3	37217239	37218070	+	119	197	LRRFIP2
chr8	42349873	42350228	+	119	8928	SLC20A2
chr17	39766642	39767821	+	119	1848	KRT16
chr20	47897015	47897107	+	119	-159	SNORD12
chr19	51297626	51298891	+	119	4124	SNORD88B
chr20	47905695	47907228	+	119	9241	SNORD12
chr19	11216747	11217880	+	119	-6837	MIR6886
chr1	40539538	40540133	+	119	23307	PPT1
chr6	35438774	35440870	+	119	1537	MIR7111
chr20	47897215	47897735	+	119	255	SNORD12
chr10	112257141	112259288	+	119	589	DUSP5
chr13	20762051	20762938	+	118	4620	GJB2
chr20	509882	510079	+	118	14502	CSNK2A1
chr8	29940030	29940691	+	118	364	SARAF
chr1	152003153	152003492	+	118	6189	S100A11
chr12	76423665	76424282	+	118	1583	PHLDA1
chr10	5501993	5502051	+	118	13508	NET1
chr1	152003879	152003976	+	118	5584	S100A11
chr19	49482142	49482378	+	118	13694	FTL
chr10	5504153	5505319	+	118	16222	NET1
chr10	112259904	112260945	+	118	2799	DUSP5
chr10	5503144	5503960	+	118	15038	NET1
chr10	5502211	5502662	+	118	13922	NET1
chr18	21483398	21484341	+	118	30885	LAMA3
chr1	152002847	152003059	+	118	6558	S100A11
chr10	5502748	5503033	+	118	14376	NET1
chr8	29189357	29193147	+	118	15070	DUSP4
chr13	20761926	20761932	+	118	5185	GJB2
chr20	17551305	17551572	+	117	839	DSTN
chr17	73723086	73724099	+	117	2816	ITGB4
chr7	5632343	5632594	+	117	32	FSCN1
chr7	48128594	48130481	+	117	686	UPP1
chr12	4395292	4396740	+	117	-10666	CCND2-AS1
chr20	17550632	17551166	+	117	300	DSTN
chr8	56986823	56987138	+	117	160	RPS20
chr12	13360323	13362107	+	117	11613	EMP1
chr4	38665890	38666946	+	117	-169	KLF3-AS1
chr18	61159075	61159834	+	117	15310	SERPINB5
chr18	61159942	61160905	+	117	16279	SERPINB5
chr6	33239785	33240229	+	116	155	RPS18
chr18	61169907	61171076	+	116	26347	SERPINB5
chr12	7046499	7046734	+	116	-5985	C12orf57
chr19	680167	680993	+	116	4191	FSTL3
chr2	28615722	28616771	+	116	467	FOSL2
chr4	15003893	15004361	+	116	-171	CPEB2
chr12	13359950	13360235	+	116	10490	EMP1
chr12	13353028	13359719	+	116	6771	EMP1
chr10	75670788	75671250	+	116	160	PLAU
chr21	28217060	28217737	+	116	330	ADAMTS1
chr1	183203337	183205298	+	116	49143	LAMC2
chr11	88062790	88064363	+	116	7379	CTSC
chr10	75670649	75670708	+	116	-181	PLAU
chr17	43238508	43239017	+	116	-450	HEXIM2
chr5	73935159	73936527	+	116	-5	HEXB
chr19	16194875	16197606	+	116	9105	TPM4
chr19	16197702	16199260	+	116	11346	TPM4
chr2	85132603	85133414	+	116	245	TMSB10
chr2	208000745	208001406	+	116	-2214	KLF7
chr3	190035861	190036847	+	116	3881	CLDN1
chr12	7046861	7047631	+	116	-5355	C12orf57
chr1	207190948	207192837	+	116	14209	C1orf116
chr19	11205028	11205398	+	115	5175	LDLR
chr19	11205851	11206040	+	115	5907	LDLR
chr1	154933988	154934928	+	115	-200	PYGO2
chr18	21489301	21489653	+	114	36493	LAMA3
chr11	33721747	33722283	+	114	271	C11orf91
chr10	103911741	103912183	+	114	29	NOLC1
chr1	935141	935861	+	114	51	HES4
chr17	39903930	39904326	+	114	-13230	HAP1
chr2	219136654	219138012	+	114	2218	PNKD
chr14	69261679	69262556	+	114	843	ZFP36L1
chr11	33722812	33722985	+	114	-612	C11orf91
chr18	21491405	21491577	+	114	38507	LAMA3
chr8	29205587	29208737	+	114	-840	DUSP4
chr22	36778510	36779719	+	114	4998	MYH9
chr14	69260916	69261579	+	114	-616	ZFP36L1
chr18	21489737	21491257	+	114	37513	LAMA3
chr17	39903463	39903743	+	114	-12705	HAP1
chr15	45019209	45019550	+	114	-1807	LOC100419583
chr10	6245006	6245218	+	113	272	PFKFB3
chr5	148206134	148206578	+	113	200	ADRB2
chr3	122050708	122050775	+	113	6730	CSTA
chr3	122050858	122051184	+	113	7010	CSTA
chr19	16191555	16192217	+	113	4751	TPM4
chr3	122052551	122053283	+	113	8906	CSTA
chr1	201437897	201438420	+	113	141	PHLDA3
chr1	16482217	16482602	+	113	195	EPHA2
chr2	151330854	151332688	+	113	12438	RND3
chr15	60652423	60652739	+	113	37604	ANXA2
chr2	20419258	20420641	+	113	4978	SDC1
chr2	20420742	20421282	+	113	3915	SDC1
chr15	60652828	60653605	+	113	36969	ANXA2
chr8	127570378	127570588	+	113	228	FAM84B
chr18	21537814	21538650	+	113	-34505	TTC39C
chr15	72489306	72491128	+	113	-81	GRAMD2A
chr3	122051837	122052284	+	113	8049	CSTA
chr2	151329743	151330750	+	113	13963	RND3
chr1	93297420	93298180	+	113	257	RPL5
chr12	4404802	4404848	+	113	-19475	CCND2-AS1
chr1	16481695	16482035	+	113	739	EPHA2
chr15	60653697	60654079	+	113	36297	ANXA2
chr12	4404926	4405544	+	113	-19885	CCND2-AS1
chr14	23790332	23791123	+	113	61	PABPN1
chr9	36029851	36030073	+	113	-6948	RECK
chr3	122051293	122051674	+	113	7472	CSTA
chr14	75743963	75744401	+	113	-1299	FOS
chr18	21486287	21488085	+	112	34202	LAMA3
chr18	61166469	61167197	+	112	22689	SERPINB5
chr18	21488508	21489054	+	112	35797	LAMA3
chr15	42565545	42566576	+	112	204	GANC
chr20	62327853	62328741	+	112	293	TNFRSF6B
chr4	153600973	153601352	+	112	155	TMEM154
chr12	54674423	54675160	+	112	258	HNRNPA1P10
chr4	153600673	153600834	+	112	564	TMEM154
chr7	48133106	48134313	+	112	4858	UPP1
chr18	21473028	21473784	+	112	20422	LAMA3
chr1	1268311	1269305	+	112	2082	TAS1R3
chr18	29034028	29034639	+	112	6601	DSG3
chr18	21485818	21486194	+	112	33022	LAMA3
chr12	28124508	28124780	+	112	272	PTHLH
chr1	28841294	28842405	+	112	-2896	RCC1
chr19	49375545	49376713	+	112	480	PPP1R15A
chr6	106048378	106048489	+	112	-197434	PREP
chr14	20811496	20811868	+	112	-91	PARP2
chr6	106048639	106049630	+	112	-198135	PREP
chr12	28117842	28118665	+	112	4641	PTHLH
chr14	55595761	55596525	+	112	208	LGALS3
chr18	21473913	21476081	+	112	22013	LAMA3
chr15	93447286	93448227	+	112	127	MIR3175
chr17	43225697	43226174	+	111	1251	HEXIM1
chr17	39905944	39907299	+	111	-15723	HAP1
chr15	71408124	71408724	+	111	-585	CT62
chr8	134309865	134310332	+	111	-551	NDRG1
chr9	131940423	131940701	+	111	-22	IER5L
chr17	79473948	79475262	+	111	5220	ACTG1
chr15	71407749	71407919	+	111	5	CT62
chr6	56477915	56478678	+	111	29398	DST
chr15	52545066	52545245	+	111	24242	MIR1266
chr7	129932940	129933131	+	110	61	CPA4
chr6	159233968	159235403	+	110	-4326	EZR-AS1
chr1	152002349	152002524	+	110	7075	S100A11
chr22	36763562	36764212	+	110	20225	MYH9
chr19	2477999	2479420	+	110	2586	GADD45B
chr20	633858	634179	+	110	-4	SRXN1
chr11	118771367	118771898	+	110	7531	CXCR5
chr1	59244887	59250559	+	110	2062	JUN
chr22	36763213	36763240	+	110	20886	MYH9
chr1	212783930	212784729	+	110	2359	ATF3
chr1	59244604	59244732	+	110	5117	JUN
chr7	129933337	129933786	+	110	587	CPA4
chr1	152001713	152002113	+	110	7598	S100A11
chr6	33244405	33245251	+	109	-89	B3GALT4
chr3	150481333	150481520	+	109	-491	SIAH2
chr22	36773813	36775279	+	109	9566	MYH9
chrX	153575648	153576201	+	109	27082	FLNA
chrX	45602212	45602598	+	109	3289	MIR221
chr1	173834001	173834029	+	109	26	SNORD80
chr20	1396762	1396892	+	109	-23011	FKBP1A
chr3	46710090	46710387	+	109	24908	ALS2CL
chr7	26239985	26240510	+	109	166	HNRNPA2B1
chr3	183088705	183088942	+	109	57234	MCF2L2
chr12	8815188	8815508	+	109	136	MFAP5
chr1	45273693	45274433	+	109	-91	BTBD19
chrX	153576581	153577624	+	109	25904	FLNA
chr19	3977312	3977927	+	109	4951	SNORD37
chr3	150480463	150481230	+	109	89	SIAH2
chr7	129592334	129592425	+	109	404	UBE2H
chr3	52086159	52086890	+	109	3937	DUSP7
chr7	129592506	129592827	+	109	117	UBE2H
chr2	20401533	20403090	+	109	22616	SDC1
chr19	3978117	3978325	+	109	4349	SNORD37
chr3	46708776	46709984	+	109	25766	ALS2CL
chr22	36772618	36773702	+	109	10952	MYH9
chr1	147735575	147736040	+	109	-16465	LOC101927468
chr17	39917189	39917763	+	109	24871	JUP
chr20	4682829	4683500	+	109	16012	PRNP
chr7	26239810	26239909	+	109	554	HNRNPA2B1
chr1	173832330	173833250	+	109	404	GAS5-AS1
chr11	839574	840125	+	108	2680	POLR2L
chr11	838912	839111	+	108	3518	POLR2L
chr12	56556208	56556435	+	108	4276	MYL6
chr3	111578117	111579568	+	108	274	PHLDB2
chr14	55518657	55518942	+	108	437	MAPK1IP1L
chr12	4384183	4384936	+	108	84	CCND2-AS1
chr17	18966888	18967316	+	108	-16737	GRAP
chr19	11222557	11222827	+	108	-1458	MIR6886
chr19	11223028	11223066	+	108	-1103	MIR6886
chr20	2639053	2639426	+	108	1654	SNORD57
chr7	48138542	48139382	+	108	10111	UPP1
chr1	94159943	94160098	+	108	-12626	BCAR3
chr16	89631623	89632543	+	108	4245	SNORD68
chr9	75784778	75785816	+	108	18650	ANXA1
chr9	128002927	128003168	+	108	619	HSPA5
chr16	89630049	89630774	+	108	2573	SNORD68
chr16	89630862	89631545	+	108	3365	SNORD68
chr18	57566882	57567665	+	108	81	PMAIP1
chr21	36236329	36236550	+	108	24548	RUNX1
chr2	208031049	208031755	+	108	178	KLF7
chr1	186639145	186642421	+	108	8776	PTGS2
chr6	27777725	27777981	+	108	11	HIST1H3H
chr15	60648966	60652229	+	108	39588	ANXA2
chr22	36740528	36741043	+	108	43327	MYH9
chr15	60652316	60652318	+	108	37868	ANXA2
chr6	10416111	10416209	+	108	-690	TFAP2A
chr9	128003256	128003710	+	108	183	HSPA5
chr18	21522127	21522577	+	108	-50385	TTC39C
chr1	201431901	201433630	+	108	5534	PHLDA3
chr1	201347369	201348566	+	108	-1139	TNNT2
chr1	94158593	94159721	+	108	-11763	BCAR3
chr2	65663669	65663897	+	108	-4127	SPRED2
chr16	11349830	11350126	+	108	61	SOCS1
chr18	21522779	21524955	+	108	-48870	TTC39C
chr19	11221957	11222409	+	108	-1967	MIR6886
chr19	49468974	49469561	+	108	701	FTL
chr12	56556557	56556934	+	108	4700	MYL6
chr11	33060944	33061768	+	108	-205	TCP11L1
chr18	57568022	57568135	+	108	886	PMAIP1
chr6	159228490	159229462	+	108	-10035	EZR-AS1
chr6	10415380	10416023	+	108	-231	TFAP2A
chr1	201257077	201257397	+	108	4657	PKP1
chr7	41726074	41727504	+	108	-6728	INHBA-AS1
chr3	58160227	58160358	+	107	-3930	FLNB-AS1
chr8	29195749	29196387	+	107	10254	DUSP4
chr8	29194026	29195548	+	107	11535	DUSP4
chr3	58160546	58162163	+	107	-4992	FLNB-AS1
chr19	1259128	1259776	+	107	-9813	CIRBP
chr1	183170654	183171319	+	106	15812	LAMC2
chr1	151954750	151955574	+	106	11552	S100A10
chr8	33370817	33371246	+	106	-321	TTI2
chr1	183168489	183170575	+	106	14358	LAMC2
chr4	79472761	79473489	+	106	383	ANXA3
chr4	83350387	83350742	+	106	814	HNRNPDL
chr1	45241050	45241451	+	106	4	RPS8
chr20	4667376	4668125	+	106	598	PRNP
chr11	8703846	8705085	+	106	470	RPL27A
chr3	156392226	156393803	+	106	299	TIPARP
chr3	149090436	149092023	+	106	-4336	TM4SF1-AS1
chr3	149090174	149090298	+	106	-5329	TM4SF1-AS1
chr12	76418633	76421391	+	106	5544	PHLDA1
chr3	122061163	122061790	+	106	17465	CSTA
chr17	73150025	73150739	+	106	-44	JPT1
chr7	130581947	130583429	+	106	15381	LINC-PINT
chr12	76417965	76418494	+	106	7327	PHLDA1
chr6	36646325	36646942	+	106	146	CDKN1A
chr22	36677830	36677979	+	105	5049	MIR6819
chr10	75672434	75673433	+	105	2074	PLAU
chr3	190021928	190022281	+	105	18131	CLDN1
chr10	33182924	33183127	+	105	7375	SNORA86
chr4	103748919	103748998	+	105	147	UBE2D3
chr10	33182424	33182684	+	105	7846	SNORA86
chr22	36676618	36677010	+	105	6139	MIR6819
chr1	153005145	153006219	+	105	2003	SPRR1B
chr22	36677156	36677747	+	105	5502	MIR6819
chr3	190022365	190022822	+	105	17642	CLDN1
chr6	159226877	159227443	+	105	-11851	EZR-AS1
chr3	52082089	52082940	+	105	7947	DUSP7
chr3	190021170	190021456	+	105	18922	CLDN1
chr7	80539401	80539773	+	105	9080	SEMA3C
chr4	103748193	103748800	+	105	-156	UBE2D3
chr6	159227575	159228311	+	105	-11068	EZR-AS1
chr3	190021551	190021810	+	105	18555	CLDN1
chr13	45909401	45910961	+	104	401	SNORA31B
chr22	36760780	36761963	+	104	22741	MYH9
chr22	36762208	36762557	+	104	21730	MYH9
chr15	83950275	83950626	+	104	1759	BNC1
chr3	190031335	190031828	+	104	8654	CLDN1
chr22	36760556	36760690	+	104	23489	MYH9
chr1	43409924	43411231	+	104	-14143	SLC2A1-AS1
chr3	190031944	190034304	+	104	7111	CLDN1
chr1	183163369	183163567	+	104	8294	LAMC2
chr17	1619019	1619649	+	104	232	MIR22HG
chr2	178088797	178089865	+	104	11877	MIR4444-1
chr1	183162721	183162982	+	104	7677	LAMC2
chr1	43411866	43411931	+	103	-12822	SLC2A1-AS1
chr6	159222874	159223641	+	103	-15754	EZR-AS1
chr6	159222655	159222659	+	103	-16354	EZR-AS1
chr17	70117475	70118273	+	103	713	SOX9
chr3	129034692	129035232	+	103	-152	H1FX-AS1
chr19	11230791	11231034	+	103	6762	MIR6886
chr3	129513354	129513997	+	103	-293	TMCC1
chr17	73735589	73737187	+	103	15612	ITGB4
chr17	73743548	73744487	+	103	17263	GALK1
chr17	74383900	74384195	+	103	2758	SPHK1
chr19	11230272	11230685	+	103	6328	MIR6886
chr17	70117229	70117355	+	103	131	SOX9
chr12	28110658	28112858	+	103	11136	PTHLH
chr12	28112976	28113087	+	103	9863	PTHLH
chr20	23618183	23618659	+	103	264	CST3
chr17	73744776	73746932	+	103	15426	GALK1
chr1	200885445	200885688	+	103	-12506	MROH3P
chr4	2942946	2943149	+	102	5774	NOP14-AS1
chr20	10638905	10639284	+	102	-8751	MIR6870
chr18	21527016	21527430	+	102	-45514	TTC39C
chr17	73757590	73759863	+	102	2554	GALK1
chr18	21505278	21506982	+	102	53146	LAMA3
chr1	201475906	201476392	+	102	-182	CSRP1
chr17	73733052	73733635	+	102	12567	ITGB4
chr1	41327579	41328082	+	102	188	CITED4
chr3	122060534	122060748	+	102	16630	CSTA
chr20	10655010	10655531	+	102	-576	JAG1
chr5	73929617	73929684	+	102	-6198	HEXB
chr12	109124594	109125292	+	102	-324	CORO1C
chr3	87039670	87040744	+	102	66	VGLL3
chr11	34126977	34127633	+	102	194	NAT10
chr3	58113377	58113491	+	102	42928	FLNB-AS1
chr17	8042826	8043074	+	102	5439	MIR6883
chr1	43394712	43395115	+	102	-29807	SLC2A1-AS1
chr5	180661387	180661417	+	102	7487	SNORD96A
chr9	117496149	117496376	+	102	-51893	TEX48
chr17	73731735	73732971	+	102	11577	ITGB4
chr1	43395308	43396629	+	102	-28752	SLC2A1-AS1
chr1	203275804	203275862	+	102	1169	BTG2
chr1	8071078	8071514	+	102	15097	ERRFI1
chr5	95296831	95297576	+	102	-502	LOC101929710
chr1	100503401	100503895	+	102	-141	MFSD14A
chr1	203275965	203280351	+	102	3494	BTG2
chr6	56476581	56477785	+	102	30511	DST
chr18	3278804	3278941	+	102	16155	MYL12B
chr17	73730566	73730971	+	102	9992	ITGB4
chr3	122059549	122059881	+	102	15704	CSTA
chr11	66824209	66824892	+	102	261	RHOD
chr5	73930250	73930780	+	102	-5333	HEXB
chr4	2943480	2944021	+	102	6477	NOP14-AS1
chr1	43396750	43399128	+	102	-26781	SLC2A1-AS1
chr5	180661640	180662076	+	102	7031	SNORD96A
chr3	58113892	58114246	+	102	42293	FLNB-AS1
chr10	75674117	75675792	+	102	4095	PLAU
chr7	100782848	100783335	+	102	12721	SERPINE1
chr7	41721634	41722468	+	102	-11466	INHBA-AS1
chr1	43399330	43399398	+	102	-25356	SLC2A1-AS1
chr13	30168488	30168914	+	101	1124	SLC7A1
chr4	10110244	10110542	+	101	8180	WDR1
chr1	186643647	186643908	+	101	5782	PTGS2
chr11	36171297	36171545	+	101	-71970	LOC101928510
chr20	14317399	14318345	+	101	441	FLRT3
chr9	140138287	140139116	+	101	2990	TUBB4B
chr18	12287534	12288329	+	101	-19737	TUBB6
chr4	2942440	2942861	+	101	5377	NOP14-AS1
chr1	8070627	8071000	+	100	15580	ERRFI1
chr8	119124037	119124612	+	100	-266	EXT1
chr1	37940125	37940526	+	100	206	ZC3H12A
chr1	8070102	8070517	+	100	16084	ERRFI1
chr1	201430393	201431416	+	100	7395	PHLDA3
chr17	57922454	57923360	+	100	4280	MIR21
chr20	56273440	56273638	+	100	-7859	PMEPA1
chr1	8069794	8070013	+	100	16490	ERRFI1
chr9	21523091	21523757	+	100	-11240	MIR31
chr12	66230418	66231311	+	100	-10110	RPSAP52
chr18	61164050	61164711	+	100	20236	SERPINB5
chr9	21522586	21522812	+	100	-10515	MIR31
chr11	407353	407720	+	99	7463	SIGIRR
chr1	6662498	6663170	+	99	124	KLHL21
chr17	7137515	7137772	+	99	220	DVL2
chr17	39907855	39908435	+	99	-17247	HAP1
chr17	8129980	8130280	+	99	-2769	LINC00324
chr17	39908846	39909451	+	99	-18250	HAP1
chr3	12773489	12774574	+	99	26777	TMEM40
chr1	2437561	2439189	+	99	19692	PANK4
chr7	39663355	39663999	+	99	525	RALA
chr17	8047097	8047420	+	99	1131	MIR6883
chr1	203280506	203280867	+	99	6022	BTG2
chr17	73771114	73771247	+	99	4836	H3F3B
chr13	92000500	92001456	+	99	904	MIR17HG
chr6	12292749	12293236	+	99	2463	EDN1
chr1	183191846	183192117	+	99	36807	LAMC2
chr13	73645676	73647101	+	99	13458	KLF5
chr16	30960087	30960843	+	99	60	ORAI3
chr11	17095343	17095572	+	99	3763	RPS13
chr11	10328726	10329841	+	99	-577	CAND1.11
chr2	74650983	74651417	+	99	2350	WDR54
chr11	118766111	118766361	+	99	2135	CXCR5
chr17	7482065	7483256	+	99	-145	CD68
chr1	203280950	203281427	+	99	6524	BTG2
chr17	7210853	7211411	+	99	-156	EIF5A
chr11	75119181	75119909	+	99	4080	SNORD15B
chr6	12292435	12292667	+	99	2022	EDN1
chr1	183192300	183193159	+	99	37555	LAMC2
chr5	43286160	43287315	+	99	26589	HMGCS1
chr12	28116001	28117576	+	99	6106	PTHLH
chr17	8046743	8047009	+	99	1513	MIR6883
chr10	112263896	112264501	+	99	6573	DUSP5
chr3	169482386	169482963	+	99	174	TERC
chr21	28207408	28208302	+	99	9873	ADAMTS1
chr19	41247529	41247895	+	99	8746	C19orf54
chr10	112263000	112263765	+	99	5757	DUSP5
chrX	3733701	3734167	+	99	28001	LOC389906
chr18	21165400	21165690	+	99	1036	NPC1
chr8	48649696	48650778	+	99	489	CEBPD
chr6	12293329	12293638	+	99	2954	EDN1
chr14	69333780	69334064	+	99	-70962	ZFP36L1
chr10	76991602	76992473	+	99	3787	COMTD1
chr3	52080456	52081823	+	99	9322	DUSP7
chr14	65220066	65220480	+	99	32131	MIR7855
chr17	7137864	7138213	+	99	-175	DVL2
chr1	45246270	45246726	+	99	2436	SNORD38B
chr4	119202689	119203033	+	99	2516	SNORA24
chr12	4382896	4383754	+	99	423	CCND2
chr2	74650047	74650798	+	99	1572	WDR54
chr1	45246840	45246970	+	99	2843	SNORD38B
chr11	64140666	64140750	+	99	4634	MIR1237
chr22	37967338	37967790	+	99	8460	LGALS2
chr22	36699833	36700068	+	99	-16997	MIR6819
chr7	36429511	36430113	+	99	-78	KIAA0895
chr6	12293916	12294148	+	99	3503	EDN1
chr4	75491947	75492212	+	99	11488	AREG
chr14	23540690	23541011	+	99	-71	ACIN1
chr17	73771362	73773249	+	99	3711	H3F3B
chr16	30961352	30961456	+	99	999	ORAI3
chr19	16204140	16204562	+	99	17216	TPM4
chr4	10112350	10112494	+	99	6151	WDR1
chr17	39907615	39907731	+	99	-16775	HAP1
chr17	39932377	39932977	+	99	9670	JUP
chr12	69243592	69244169	+	99	41083	MDM2
chr11	118766538	118767534	+	99	2935	CXCR5
chr19	764945	765541	+	99	14130	MISP
chr6	138425364	138426256	+	99	2850	PERP
chr11	114033766	114034110	+	99	100005	ZBTB16
chr17	8055468	8055822	+	98	108	PER1
chr10	99443620	99444860	+	98	2775	AVPI1
chr18	47018246	47018979	+	98	222	RPL17
chr2	20407728	20408038	+	98	17044	SDC1
chr10	82283818	82284397	+	98	-6899	LOC102723703
chr4	87856097	87857638	+	98	713	AFF1
chr1	153507759	153508486	+	98	595	S100A6
chr11	10817312	10817886	+	98	5556	SNORD97
chr6	143266684	143267543	+	98	-775	HIVEP2
chr17	79476210	79477792	+	98	2824	ACTG1
chr17	8054403	8055390	+	98	857	PER1
chr2	20403576	20403810	+	98	21234	SDC1
chr21	40182137	40182651	+	98	4639	ETS2
chr19	49990740	49991196	+	98	103	RPL13AP5
chr17	8054245	8054287	+	98	1487	PER1
chr3	58110357	58111190	+	98	45589	FLNB-AS1
chr8	126442872	126443090	+	98	418	TRIB1
chr6	138204574	138205355	+	98	-15594	LOC100130476
chr21	28215315	28215721	+	98	2210	ADAMTS1
chr21	40181220	40181934	+	98	3822	ETS2
chr2	20403910	20407542	+	98	19201	SDC1
chr10	43932322	43932722	+	98	-37	ZNF487
chr17	79475343	79476113	+	98	4097	ACTG1
chr8	126442389	126442748	+	98	5	TRIB1
chr4	56369479	56369658	+	98	42531	CLOCK
chr10	33228331	33228986	+	98	-4172	ITGB1
chr22	43027249	43027465	+	98	9250	ATP5MGL
chr2	20403269	20403461	+	98	21562	SDC1
chr10	33227686	33228184	+	98	-3449	ITGB1
chr19	16213564	16214877	+	98	-8270	RAB8A
chr17	74562072	74562447	+	98	4544	SNORD1A
chr5	66306544	66306874	+	97	6261	MAST4
chr1	183157735	183159362	+	97	3374	LAMC2
chr18	21501439	21502079	+	97	48775	LAMA3
chr10	47136072	47136307	+	97	-2353	HNRNPA1P33
chr20	30193042	30193358	+	97	114	ID1
chr3	190036969	190038188	+	97	2657	CLDN1
chr2	173325157	173325402	+	97	32996	ITGA6
chr1	76251789	76252328	+	97	179	RABGGTB
chr11	62618869	62619201	+	97	1472	SNORD22
chr16	68771202	68772480	+	97	648	CDH1
chr5	66306963	66307213	+	97	6640	MAST4
chr2	173323998	173325053	+	97	32242	ITGA6
chr9	21521109	21521807	+	97	-9274	MIR31
chr9	21522080	21522131	+	97	-9921	MIR31
chr14	24711471	24712204	+	97	43	TINF2
chr11	62619377	62619716	+	97	961	SNORD22
chr20	62152038	62152570	+	97	210	PPDPF
chr6	56507168	56507827	+	97	197	DST
chr10	47136418	47137464	+	97	-3105	HNRNPA1P33
chr6	56506853	56507062	+	97	737	DST
chr2	173325503	173325905	+	97	33421	ITGA6
chr10	47134237	47134910	+	97	-737	HNRNPA1P33
chr10	47135050	47135930	+	97	-1654	HNRNPA1P33
chr3	190023756	190025187	+	96	15764	CLDN1
chr6	7569292	7570049	+	96	-20762	SNRNP48
chr17	79008835	79009637	+	96	289	BAIAP2
chr22	36751492	36752314	+	96	32209	MYH9
chr22	36753077	36753210	+	96	30969	MYH9
chr3	5019688	5020599	+	96	-954	BHLHE40
chr10	99435860	99436257	+	96	10957	AVPI1
chr6	64290589	64290591	+	96	8673	PTP4A1
chr19	11207920	11208412	+	96	8128	LDLR
chr3	5020689	5020708	+	96	-399	BHLHE40
chr16	68780922	68781101	+	96	4592
chr9	127618624	127619977	+	96	3604	WDR38
chr19	11208494	11208673	+	96	8545	LDLR
chr6	64290054	64290386	+	96	8303	PTP4A1
chr10	99436796	99437575	+	96	9830	AVPI1
chr11	10830249	10830644	+	95	136	EIF4G2
chr5	177638700	177639559	+	95	7621	HNRNPAB
chr6	42858092	42858615	+	95	201	C6orf226
chr5	108083628	108084835	+	95	-397	FER
chr11	10331085	10331404	+	95	1384	CAND1.11
chr1	33430271	33430554	+	95	2	RNF19B
chr8	103667631	103668006	+	95	312	KLF10
chr3	101572495	101573003	+	95	4391	NFKBIZ
chr22	36722255	36722728	+	95	-39538	MIR6819
chr8	146012393	146013494	+	95	-213	ZNF34
chr16	68716366	68716429	+	95	37658	CDH3
chr22	36721167	36722075	+	95	-38668	MIR6819
chr17	7387547	7388023	+	95	87	POLR2A
chr7	26229971	26230255	+	95	10300	HNRNPA2B1
chr4	186317576	186317778	+	95	-163	ANKRD37
chr4	152026770	152026887	+	95	1849	SNORD73A
chr6	64291968	64294913	+	95	11523	PTP4A1
chr3	149085598	149086515	+	95	-9509	TM4SF1-AS1
chr11	65202177	65203014	+	95	-9334	MIR612
chr5	177639664	177639882	+	95	8265	HNRNPAB
chr18	12376980	12377275	+	95	148	AFG3L2
chr20	2633084	2633355	+	95	41	NOP56
chr1	160175305	160175340	+	95	213	PEA15
chr3	170587759	170588098	+	95	117	RPL22L1
chr1	153537738	153538683	+	95	96	S100A2
chr2	43447701	43448011	+	95	5889	ZFP36L2
chr4	759647	760115	+	95	15755	LOC100129917
chr9	12775377	12775572	+	94	462	LURAP1L
chr2	10587889	10588555	+	94	-297	ODC1
chr9	12775655	12776519	+	94	1075	LURAP1L
chr17	2589895	2589916	+	94	6308	MIR6776
chr2	207939145	207939466	+	94	35492	MIR2355
chr19	10754765	10755096	+	94	9618	ILF3-DT
chr3	12790810	12791035	+	94	9886	TMEM40
chr17	2590031	2590399	+	94	5998	MIR6776
chr4	2937715	2938031	+	94	600	NOP14-AS1
chr3	48598435	48598945	+	94	-77	PFKFB4
chr1	183201174	183202935	+	94	46880	LAMC2
chr13	80060553	80061266	+	94	-5543	NDFIP2-AS1
chr6	64290691	64290935	+	94	8896	PTP4A1
chr2	10587541	10587761	+	94	274	ODC1
chr17	27047106	27047597	+	94	-217	SNORD42B
chr1	185285368	185285670	+	94	942	IVNS1ABP
chr4	169852749	169852955	+	94	78616	CBR4
chr6	64291123	64291851	+	94	9570	PTP4A1
chr2	10654899	10655122	+	94	65156	LOC101929715
chr18	21526096	21526338	+	94	-46520	TTC39C
chr22	42964797	42965011	+	94	13113	RRP7BP
chr1	44405050	44405521	+	94	6293	ARTN
chr20	30298421	30298738	+	94	-10731	ABALON
chr19	45890413	45890544	+	94	-16633	ERCC2
chr5	175815410	175816232	+	94	107	NOP16
chr8	48647725	48648028	+	94	2850	CEBPD
chr18	21525053	21525916	+	94	-47253	TTC39C
chr1	185285830	185286443	+	94	325	IVNS1ABP
chr18	28681781	28682216	+	93	397	DSC2
chr13	109919074	109919393	+	93	-99582	MYO16-AS1
chr18	21535139	21536613	+	93	-36861	TTC39C
chr1	8082851	8084223	+	93	2856	ERRFI1
chr6	56478939	56479884	+	93	28283	DST
chr3	58083161	58083549	+	93	73007	FLNB-AS1
chr13	20760015	20761303	+	93	6455	GJB2
chr2	110371843	110372735	+	93	378	SOWAHC
chr7	98741283	98741637	+	93	283	SMURF1
chr13	73639959	73640712	+	93	7405	KLF5
chr17	39768065	39768378	+	93	858	KRT16
chr1	95088470	95088881	+	93	-81262	F3
chr5	73924926	73925423	+	93	-10674	HEXB
chr5	73924698	73924779	+	93	-11110	HEXB
chr2	173303973	173304289	+	93	11848	ITGA6
chr11	93473752	93474756	+	93	449	TAF1D
chr4	38688663	38688729	+	93	-22447	KLF3-AS1
chr16	87902841	87903084	+	93	143	SLC7A5
chr20	37048315	37048839	+	93	5401	SNORA71B
chr5	76114686	76116173	+	93	627	F2RL1
chr20	32676399	32676715	+	93	23605	EIF2S2
chr12	4412877	4413101	+	93	-17370	TIGAR
chr6	10396919	10397193	+	93	-7679	TFAP2A-AS2
chr5	57120408	57120653	+	93	74459	LINC02225
chr11	12695976	12696506	+	93	272	TEAD1
chr19	662946	663150	+	93	185	RNF126
chr13	109926622	109927553	+	93	-107436	MYO16-AS1
chr6	10396065	10396750	+	93	-8328	TFAP2A-AS2
chr1	8081597	8082735	+	93	4227	ERRFI1
chr17	48457789	48458475	+	93	7551	EME1
chr7	5558799	5559551	+	93	5690	LOC221946
chr10	99446366	99447114	+	93	275	AVPI1
chr22	36707028	36707736	+	93	-24429	MIR6819
chr20	25218539	25218911	+	93	-9981	PYGB
chrX	12993068	12994513	+	93	564	TMSB4X
chr14	24712755	24713370	+	93	-1182	TINF2
chr6	56480067	56480086	+	93	27618	DST
chrX	12994604	12994612	+	93	1382	TMSB4X
chr21	44847614	44848056	+	93	-766	SIK1B
chr11	762883	763174	+	93	14474	GATD1
chr12	4391620	4392328	+	93	-6624	CCND2-AS1
chr17	48457556	48457711	+	93	7052	EME1
chr2	216291236	216291572	+	93	9387	FN1
chr5	66300368	66300955	+	93	213	MAST4
chr10	79802454	79802855	+	93	9136	RPS24
chr1	207494829	207495686	+	92	440	CD55
chr1	35246882	35247315	+	92	308	GJB3
chr11	57415101	57415311	+	92	2211	YPEL4
chr14	50048864	50049898	+	92	3753	RPS29
chr1	28903819	28904721	+	92	1064	SNORD99
chr20	10645967	10646743	+	92	8339	JAG1
chr22	30819485	30820433	+	92	-1652	MTFP1
chr8	134295165	134295646	+	92	14142	NDRG1
chr12	66218858	66219225	+	92	801	HMGA2
chr19	16190749	16191393	+	92	3936	TPM4
chr11	57415579	57415649	+	92	1803	YPEL4
chr11	43852520	43852817	+	92	-49689	ALKBH3
chr1	209822555	209826480	+	92	162	LAMB3
chr8	134294962	134295087	+	92	14523	NDRG1
chr11	57414249	57414932	+	92	2827	YPEL4
chr5	52304812	52305028	+	92	19764	ITGA2
chr5	52304543	52304725	+	92	19478	ITGA2
chr4	48018798	48019277	+	92	248	NIPAL1
chr12	66219355	66219933	+	92	1110	RPSAP52
chr20	10640359	10642335	+	91	-11004	MIR6870
chr18	29031769	29031960	+	91	4132	DSG3
chr4	2936480	2937227	+	91	-267	MFSD10
chr7	48144991	48146206	+	91	16747	UPP1
chr22	36726469	36728524	+	91	-44543	MIR6819
chr22	38685662	38685698	+	91	-16640	TMEM184B
chr12	56510333	56510995	+	91	290	RPL41
chr10	112266293	112266643	+	91	8843	DUSP5
chr2	70369084	70369773	+	91	-16980	LINC01816
chr7	48146303	48150731	+	91	19666	UPP1
chr5	177631590	177631917	+	91	245	HNRNPAB
chr3	38207868	38208069	+	91	942	OXSR1
chr8	134287851	134288165	+	91	21539	NDRG1
chr16	87881647	87881990	+	91	-13552	MIR6775
chr21	36260470	36261887	+	91	-191	RUNX1
chr6	138409285	138410250	+	91	18893	PERP
chr17	7217021	7217367	+	91	1464	GPS2
chr1	192777934	192779188	+	91	392	RGS2
chr19	49122219	49122574	+	91	-152	SPHK2
chr11	64036540	64037596	+	91	-14743	GPR137
chr6	7572658	7573013	+	91	-17597	SNRNP48
chr3	38207068	38207622	+	91	319	OXSR1
chr2	27665293	27665780	+	91	303	KRTCAP3
chr8	49833767	49834505	+	91	-137	SNAI2
chr6	134492356	134493605	+	91	3054	SGK1
chr2	20646697	20646952	+	91	-8	RHOB
chr11	62623156	62623418	+	91	70	SNHG1
chr2	20422082	20422516	+	91	2628	SDC1
chr12	28121425	28121782	+	91	1291	PTHLH
chr10	112266745	112267010	+	91	9252	DUSP5
chr6	134491470	134492222	+	91	4188	SGK1
chr18	12312334	12312715	+	91	4466	TUBB6
chr17	7216229	7216908	+	91	2090	GPS2
chr22	36757614	36759283	+	91	25664	MYH9
chr1	183220168	183222429	+	91	52711	NMNAT2
chr6	7573103	7573489	+	91	-17136	SNRNP48
chr3	38206927	38206983	+	91	-71	OXSR1
chr19	13263738	13264403	+	91	2788	IER2
chr1	234741850	234742589	+	91	3052	IRF2BP2
chr10	112267110	112267390	+	91	9625	DUSP5
chr19	13264565	13264800	+	91	3400	IER2
chr1	45987277	45987736	+	91	104	PRDX1
chr7	66205659	66205905	+	91	139	RABGEF1
chr6	138410436	138410535	+	91	18175	PERP
chr3	150479903	150479968	+	91	1000	SIAH2
chr6	134489321	134490566	+	91	6091	SGK1
chr14	35873742	35874064	+	91	57	NFKBIA
chr14	35873009	35873597	+	91	657	NFKBIA
chr18	61152662	61155183	+	91	9778	SERPINB5
chr2	20422657	20422805	+	91	2196	SDC1
chr6	134490689	134491360	+	91	5010	SGK1
chr12	120638528	120639124	+	91	188	RPLP0
chr1	234742770	234742772	+	91	2500	IRF2BP2
chr15	52121940	52122610	+	91	450	TMOD3
chr17	80832848	80833394	+	91	-35190	ZNF750
chr22	50964714	50964985	+	91	19	SCO2
chr3	160283085	160283756	+	90	-44	KPNA4
chr17	35850078	35850689	+	90	432	DUSP14
chr17	35851365	35851923	+	90	1693	DUSP14
chr20	42086392	42086720	+	90	52	SRSF6
chr1	45266107	45266246	+	90	279	PLK3
chr10	105816597	105816848	+	90	-8778	MIR936
chr19	1269147	1269861	+	90	237	CIRBP
chr17	27620940	27621316	+	90	38	NUFIP2
chr1	183178364	183178543	+	90	23279	LAMC2
chr12	66361150	66361622	+	90	56120	MIR6074
chr3	58037826	58038407	+	90	43989	FLNB
chr12	69234985	69235131	+	90	32261	MDM2
chr18	21498255	21498941	+	90	45614	LAMA3
chr1	183178676	183178971	+	90	23649	LAMC2
chr17	79669902	79670332	+	90	-283	MRPL12
chr2	54786556	54787620	+	90	1557	SPTBN1
chr1	183193236	183194158	+	90	38523	LAMC2
chr5	52627673	52628352	+	90	-148252	FST
chr20	43976796	43977185	+	90	74	SDC4
chr2	227656525	227656722	+	90	6883	IRS1
chr5	65891937	65892641	+	90	113	MAST4
chr1	183194266	183194620	+	90	39269	LAMC2
chr17	79670510	79670563	+	90	136	MRPL12
chr13	45827713	45827890	+	90	-52626	KCTD4
chr6	12295280	12296107	+	89	5164	EDN1
chr12	14922452	14924124	+	89	777	HIST4H4
chr12	52841813	52842621	+	89	3693	KRT6B
chr19	49380006	49380222	+	89	4465	PPP1R15A
chr4	38668212	38668532	+	89	-2123	KLF3-AS1
chr19	16209667	16211053	+	89	-12130	RAB8A
chr12	120648164	120648499	+	89	9237	PXN-AS1
chr8	10009795	10010029	+	89	56850	MSRA
chr12	120647639	120648050	+	89	8750	PXN-AS1
chr1	36107133	36107270	+	89	-49	PSMB2
chr1	150540917	150542050	+	89	5545	ADAMTSL4-AS1
chr17	5185357	5185576	+	89	-92	RABEP1
chr8	145653693	145653872	+	89	164	VPS28
chr1	212732237	212732442	+	89	-6337	ATF3
chr16	67969447	67970237	+	89	938	PSMB10
chr3	190028967	190029145	+	89	11179	CLDN1
chr12	49662744	49662845	+	89	4012	TUBA1C
chr3	59035448	59035723	+	89	173	C3orf67
chr19	3976552	3977136	+	89	-5723	DAPK3
chr17	37004192	37004534	+	89	3548	SNORA21B
chr6	30693490	30693962	+	89	4400	TUBB
chr1	16448334	16448452	+	89	34211	EPHA2
chr19	49379673	49379889	+	89	4132	PPP1R15A
chr1	205270682	205270898	+	89	20129	NUAK2
chr22	36689345	36689698	+	89	-6568	MIR6819
chr17	40027020	40027089	+	89	-5370	KLHL11
chr11	57092234	57092495	+	89	49	TNKS1BP1
chr7	22893797	22894422	+	89	250	SNHG26
chr15	59590509	59590745	+	89	74444	MYO1E
chr1	192779389	192779846	+	89	1448	RGS2
chr1	192779942	192780146	+	89	1875	RGS2
chr1	43418946	43419564	+	89	-5465	SLC2A1-AS1
chr1	45272956	45273449	+	89	-245	TCTEX1D4
chr4	113091584	113091831	+	89	25154	FAM241A
chr7	22901364	22901640	+	89	5270	SNORD93
chr22	20861957	20862414	+	89	-150	MED15
chr1	16449055	16449787	+	89	33183	EPHA2
chr3	24089385	24089564	+	89	55264	LINC00691
chr22	36756815	36757470	+	89	26970	MYH9
chr10	126605292	126605553	+	89	-25270	ZRANB1
chr1	16448543	16448873	+	89	33896	EPHA2
chr2	232317940	232318507	+	89	2424	SNORA75
chr8	144940427	144940693	+	89	12072	EPPK1
chr12	49662946	49663281	+	89	4331	TUBA1C
chr11	122926828	122927029	+	89	6115	HSPA8
chr14	49032768	49032944	+	89	-768639	LINC00648
chr3	52084549	52085357	+	89	5508	DUSP7
chr19	16390069	16390431	+	89	-45387	KLF2
chr12	133337752	133337819	+	89	689	ANKLE2
chr1	45245971	45246143	+	89	1995	SNORD38B
chr1	45245480	45245792	+	89	1574	SNORD38B
chr17	39764661	39765790	+	89	3854	KRT16
chr2	220143802	220144442	+	89	82	DNAJB2
chr10	82280716	82281218	+	89	-10039	LOC102723703
chr16	2317922	2318209	+	89	-178	RNPS1
chr8	11699741	11699878	+	89	25850	CTSB
chr11	35160634	35161049	+	89	424	CD44
chr4	128703139	128704119	+	89	265	HSPA4L
chr19	2168945	2169150	+	89	4899	DOT1L
chr6	151948889	151949112	+	89	-62631	ESR1
chr12	110287606	110287855	+	89	-16518	TRPV4
chr1	212731881	212732091	+	89	-6690	ATF3
chr8	134297774	134299412	+	88	10954	NDRG1
chr4	15939542	15940096	+	88	544	FGFBP1
chr1	183189876	183190212	+	88	34870	LAMC2
chr12	69224783	69225827	+	88	22508	MDM2
chr22	36730380	36730806	+	88	-47640	MIR6819
chr12	123345752	123346369	+	88	26075	HIP1R
chr17	73727389	73727936	+	88	6886	ITGB4
chr8	145004998	145005759	+	88	8380	PLEC
chr4	15938992	15939341	+	88	1197	FGFBP1
chr11	840827	841139	+	88	1546	POLR2L
chr17	15862536	15862772	+	88	14423	ADORA2B
chr16	90061484	90061830	+	88	14872	DBNDD1
chr6	159226057	159226270	+	88	-12848	EZR-AS1
chr18	21492487	21494085	+	88	40302	LAMA3
chr4	39453779	39454121	+	87	6618	RPL9
chr14	55032750	55033093	+	87	-1409	SAMD4A
chr19	39182960	39184382	+	87	45415	ACTN4
chr4	39454712	39454777	+	87	5824	RPL9
chr12	26306350	26306521	+	87	-28432	BHLHE41
chr4	39453554	39453593	+	87	6995	RPL9
chr20	1305984	1306670	+	87	186	SDCBP2
chr19	17970760	17971002	+	87	194	RPL18A
chr18	21496137	21497643	+	87	43906	LAMA3
chr10	93412254	93412482	+	87	-19510	PPP1R3C
chr6	138407636	138409190	+	87	20247	PERP
chr3	190017693	190019230	+	87	21774	CLDN1
chr17	73757204	73757265	+	87	4046	GALK1
chr1	16471691	16471999	+	87	10759	EPHA2
chr6	36655396	36655914	+	87	9168	CDKN1A
chr16	67880700	67881149	+	87	-93	NUTF2
chr6	138418266	138418451	+	87	10302	PERP
chr22	46858695	46858972	+	87	74234	CELSR1
chr14	31091367	31091612	+	87	29	SCFD1
chr3	12785910	12787154	+	87	14276	TMEM40
chr1	16472113	16472384	+	87	10356	EPHA2
chr19	17971294	17971475	+	87	697	RPL18A
chr8	82192898	82193426	+	87	444	FABP5
chr17	73756256	73757039	+	87	4633	GALK1
chr1	152007582	152007958	+	87	1741	S100A11
chr6	35360269	35361338	+	87	50468	PPARD
chr3	58111769	58112048	+	87	44454	FLNB-AS1
chr4	39454292	39454537	+	87	6154	RPL9
chr12	69228899	69229196	+	87	26250	MDM2
chr7	26227053	26227145	+	87	13314	HNRNPA2B1
chr8	80941718	80941947	+	87	674	MRPS28
chr1	16472833	16473067	+	87	9654	EPHA2
chr19	49991291	49991726	+	87	643	RPL13AP5
chr17	4801873	4802765	+	87	-629	C17orf107
chr14	55033185	55033319	+	87	-1078	SAMD4A
chr14	50359695	50360406	+	87	314	ARF6
chr7	26227330	26227520	+	87	12988	HNRNPA2B1
chr6	129811945	129812145	+	87	219325	ARHGAP18
chr2	173940615	173941043	+	87	264	MAP3K20
chr1	152007384	152007495	+	87	2072	S100A11
chr1	6550028	6550272	+	87	490	PLEKHG5
chr17	7745814	7746208	+	87	2776	KDM6B
chr1	43415354	43416380	+	87	-8853	SLC2A1-AS1
chr6	35359932	35360149	+	87	49705	PPARD
chr16	68683630	68683634	+	86	4893	CDH3
chr6	86383638	86384170	+	86	3182	SNORD50A
chr1	8072539	8072905	+	86	13671	ERRFI1
chr19	11207132	11207281	+	86	7168	LDLR
chr14	105507806	105508303	+	86	-20629	CDCA4
chr3	52719890	52720171	+	86	94	GNL3
chr1	55534964	55535282	+	86	29228	PCSK9
chr19	11206973	11207018	+	86	6957	LDLR
chr15	68583039	68583264	+	86	13010	FEM1B
chr1	43399661	43400478	+	86	-24651	SLC2A1-AS1
chr7	129589248	129589724	+	86	3297	UBE2H
chr5	175843334	175843746	+	86	30	CLTB
chr1	16459987	16460036	+	86	22593	EPHA2
chr22	36709741	36710112	+	86	-26973	MIR6819
chr7	41734930	41735494	+	86	1695	INHBA-AS1
chr1	156110905	156111569	+	86	-8498	SEMA4A
chr17	39814015	39814555	+	86	-17834	KRT42P
chr3	58095121	58095292	+	86	61156	FLNB-AS1
chr13	80057530	80057837	+	86	-2317	NDFIP2-AS1
chr3	12785128	12785724	+	86	15382	TMEM40
chr13	80057173	80057327	+	86	-1884	NDFIP2-AS1
chr1	16459575	16459796	+	86	22919	EPHA2
chr2	234156460	234156768	+	86	-3603	ATG16L1
chr18	21512667	21513451	+	86	-59678	TTC39C
chr6	10407265	10407310	+	86	2552	TFAP2A-AS2
chr6	29813215	29813412	+	86	-10483	ZNRD1ASP
chr5	149822630	149823285	+	86	6362	RPS14
chr1	8272068	8272283	+	85	3443	LINC01714
chr13	109919757	109920305	+	85	-100380	MYO16-AS1
chr22	36690824	36691032	+	85	-7975	MIR6819
chr3	47892376	47892377	+	85	1331	MIR1226
chr1	186642497	186643446	+	85	6588	PTGS2
chr20	47902545	47903007	+	85	5556	SNORD12
chr6	159222154	159222285	+	85	-16792	EZR-AS1
chr17	73734463	73735322	+	85	14116	ITGB4
chr20	33865509	33866281	+	85	86	MMP24OS
chr12	28119511	28121346	+	85	2466	PTHLH
chr12	109035004	109035228	+	85	5530	MIR4496
chr22	36780825	36781100	+	85	3150	MYH9
chr19	49380744	49381090	+	85	5268	PPP1R15A
chr6	159222379	159222464	+	85	-16590	EZR-AS1
chr3	47891781	47892155	+	85	923	MIR1226
chr22	39918599	39919869	+	85	2665	ATF4
chr5	179050218	179050805	+	85	200	HNRNPH1
chr12	112841991	112842483	+	85	4886	RPL6
chr10	125852532	125853053	+	85	331	CHST15
chr3	37216268	37216494	+	85	0	LRRFIP2
chr16	68690299	68690801	+	85	11811	CDH3
chr2	20398366	20399171	+	85	26159	SDC1
chr22	36682691	36683122	+	85	47	MIR6819
chr20	47902269	47902448	+	85	5138	SNORD12
chr6	18389048	18389496	+	85	1691	RNF144B
chr16	68689787	68689818	+	85	11063	CDH3
chr3	58109613	58109917	+	85	46597	FLNB-AS1
chr2	208009710	208009880	+	85	-10934	KLF7
chr8	126443210	126444231	+	85	-731	TRIB1
chr17	17713859	17714482	+	85	2689	MIR6777
chr14	105190367	105190789	+	85	44	ADSSL1
chr1	23882654	23884022	+	85	2947	ID3
chr3	130745671	130745956	+	85	-115	ASTE1
chr10	125851822	125852192	+	85	-67	CHST15
chr11	62648242	62649340	+	85	-380	SLC3A2
chr19	39922985	39923333	+	85	3501	RPS16
chr16	68718055	68718413	+	85	39495	CDH3
chr9	19380084	19380538	+	85	-76	RPS6
chr1	23884483	23885624	+	85	1232	ID3
chr13	73649174	73650151	+	85	16732	KLF5
chr6	159224898	159225678	+	85	-13723	EZR-AS1
chr3	152883533	152884491	+	85	4011	RAP2B
chr2	208009248	208009616	+	85	-10571	KLF7
chr1	16112924	16114083	+	85	20691	UQCRHL
chr8	145539940	145540359	+	85	829	MIR6848
chr19	11234036	11234553	+	85	10144	MIR6886
chr19	11233715	11233949	+	85	9682	MIR6886
chr3	16142992	16143315	+	85	-72676	GALNT15
chr11	66841423	66841951	+	85	17398	RHOD
chr6	35442786	35442927	+	85	4571	MIR7111
chr6	26204821	26205261	+	85	168	HIST1H4E
chr14	69336308	69337143	+	85	-73765	ZFP36L1
chr11	9590588	9591013	+	85	-4428	WEE1
chr3	58057924	58058103	+	85	63886	FLNB
chr10	1102149	1102235	+	85	464	IDI1
chr22	36692828	36693188	+	85	-10055	MIR6819
chr19	49380521	49380661	+	85	4942	PPP1R15A
chr19	17975844	17977207	+	85	3128	SNORA68
chr10	1102618	1102735	+	85	-20	IDI1
chr11	9482588	9483095	+	85	329	ZNF143
chr16	31128957	31129462	+	85	224	KAT8
chr13	73648929	73648939	+	85	16004	KLF5
chr13	109927630	109928338	+	85	-108333	MYO16-AS1
chr15	59663986	59664621	+	85	768	MYO1E
chr12	123350141	123350379	+	85	30275	HIP1R
chr12	109035355	109035725	+	85	5954	MIR4496
chr12	123011372	123011597	+	85	76	RSRC2
chr11	112028171	112028426	+	85	6542	IL18
chr14	69354603	69355025	+	85	91269	ACTN1
chr6	35441674	35442216	+	85	3660	MIR7111
chr22	36693375	36694059	+	85	-10764	MIR6819
chr1	23882504	23882524	+	85	3771	ID3
chr8	145539264	145539831	+	85	1431	MIR6848
chr19	49381177	49381613	+	85	5746	PPP1R15A
chr16	68689911	68690133	+	85	11283	CDH3
chr7	48150885	48151480	+	85	22331	UPP1
chr6	129822603	129822876	+	85	208631	ARHGAP18
chr11	65244380	65245378	+	85	-20330	MALAT1
chr12	50135259	50135467	+	85	70	TMBIM6
chr16	68794983	68795308	+	85	18726
chr1	45974168	45974205	+	85	8330	MMACHC
chr3	58057528	58057751	+	85	63512	FLNB
chr3	150263959	150264267	+	84	315	SERP1
chr6	30583478	30583860	+	84	1415	PPP1R10
chr19	12903193	12905087	+	84	1830	JUNB
chr17	73751483	73751989	+	84	9544	GALK1
chr1	201271297	201271628	+	84	18882	PKP1
chr14	103811837	103811853	+	84	7659	SNORA28
chr3	58076248	58076647	+	84	79915	FLNB-AS1
chr12	4393408	4393658	+	84	-8183	CCND2-AS1
chr14	103811955	103812269	+	84	7926	SNORA28
chr22	36720000	36720220	+	84	-37157	MIR6819
chr10	106028560	106029076	+	84	187	GSTO2
chr7	115850524	115851687	+	84	558	TES
chr18	28591489	28591666	+	84	31204	DSC3
chr5	172742669	172742799	+	84	13772	STC2
chr12	56551991	56552636	+	84	268	MYL6
chr19	49993867	49994706	+	84	122	SNORD34
chr1	173828471	173829133	+	84	-3584	GAS5-AS1
chr10	65281222	65281565	+	84	270	REEP3
chr19	45954221	45954671	+	84	14534	MIR6088
chr22	36719119	36719769	+	84	-36491	MIR6819
chr1	183188116	183188709	+	84	33238	LAMC2
chr5	131725250	131725429	+	83	-19731	MIR3936HG
chr8	134281707	134282136	+	83	27626	NDRG1
chr15	60641487	60641978	+	83	48453	ANXA2
chr1	183212708	183213315	+	83	57837	LAMC2
chr18	47792459	47793231	+	83	47	CFAP53
chr6	7560688	7561175	+	83	19123	DSP
chr3	101584471	101585066	+	83	16410	NFKBIZ
chr11	62572671	62572955	+	83	151	NXF1
chr1	109642767	109643022	+	83	79	SCARNA2
chr6	36651098	36651309	+	83	4716	CDKN1A
chr10	47137610	47138440	+	83	-4189	HNRNPA1P33
chr14	24732079	24732395	+	83	179	TGM1
chr21	40179486	40180792	+	83	2384	ETS2
chr1	16466140	16466409	+	83	16330	EPHA2
chr7	55200730	55201278	+	83	23494	EGFR
chr6	7562256	7562472	+	83	20556	DSP
chr1	183211531	183212117	+	83	56650	LAMC2
chr1	16466488	16466848	+	83	15936	EPHA2
chr2	20422909	20424934	+	83	1006	SDC1
chr4	89514440	89514827	+	83	1059	HERC3
chr7	55200471	55200571	+	83	23011	EGFR
chr1	212791678	212792039	+	83	3498	ATF3
chr19	16187988	16188053	+	83	885	TPM4
chr6	116692068	116692595	+	83	298	DSE
chr16	30786594	30787401	+	83	11543	ZNF629
chr6	7562562	7562978	+	83	20962	DSP
chr7	26227822	26228409	+	83	12298	HNRNPA2B1
chr17	39902187	39903125	+	83	-11758	HAP1
chr10	81114260	81114439	+	83	7129	PPIF
chr17	48140152	48140567	+	83	7027	ITGA3
chr8	87015060	87015285	+	83	66754	PSKH2
chr5	14144345	14144350	+	83	536	TRIO
chr12	25538698	25539466	+	83	-135217	KRAS
chr11	118122739	118123068	+	83	180	MPZL3
chr1	28840347	28840374	+	83	-4385	RCC1
chr19	13958246	13958451	+	83	-10875	MIR23A
chr17	36667663	36667695	+	83	82959	ARHGAP23
chr6	7561275	7562118	+	83	19888	DSP
chr11	65188719	65189640	+	83	-1090	NEAT1
chr5	14144458	14145247	+	83	1041	TRIO
chr19	16188286	16188313	+	83	1164	TPM4
chr17	39909889	39910587	+	83	-19340	HAP1
chr11	65188577	65188589	+	83	-1686	NEAT1
chr6	12313672	12314472	+	83	23543	EDN1
chr1	212792184	212792520	+	83	3992	ATF3
chr1	28839896	28840266	+	83	-4664	RCC1
chr1	183212290	183212613	+	83	57277	LAMC2
chr8	26435013	26435303	+	83	-182	DPYSL2
chr6	3068774	3069064	+	83	-32	RIPK1
chr10	79803021	79803370	+	83	9677	RPS24
chr7	41736073	41736943	+	83	2991	INHBA-AS1
chr7	26228486	26229081	+	83	11630	HNRNPA2B1
chr19	13958538	13958727	+	83	-11159	MIR23A
chr3	111623613	111623892	+	83	45184	PHLDB2
chr8	37756760	37757008	+	83	131	RAB11FIP1
chr7	130558723	130559677	+	83	2369	MIR29A
chr15	60640894	60641282	+	83	49097	ANXA2
chr16	89787414	89787939	+	83	-274	ZNF276
chr1	233004686	233005007	+	83	64208	MAP10
chr7	73245290	73245753	+	83	328	CLDN4
chr3	134092945	134093362	+	83	274	AMOTL2
chr7	41732852	41733591	+	83	-296	INHBA-AS1
chr17	36666975	36667298	+	83	82416	ARHGAP23
chr8	103659706	103660960	+	83	5859	KLF10
chr10	81114552	81114739	+	83	7425	PPIF
chr3	134092695	134092825	+	83	667	AMOTL2
chr16	30759403	30760031	+	83	97	PHKG2
chr17	27051515	27053279	+	83	833	TLCD1
chr17	73739772	73740165	+	83	19192	ITGB4
chr13	27825750	27825919	+	83	141	RPL21P28
chr22	39706884	39707340	+	83	2804	SNORD83B
chr7	41735692	41735764	+	83	2211	INHBA-AS1
chr22	46498697	46498990	+	82	-9786	MIRLET7A3
chr1	19266741	19266768	+	82	16072	IFFO2
chr9	72873744	72873998	+	82	-7	SMC5
chr2	29339220	29339431	+	82	1033	CLIP4
chr7	22898315	22898828	+	82	2339	SNORD93
chr1	94160196	94160394	+	82	-12901	BCAR3
chr11	9601433	9602079	+	82	5522	WEE1
chr19	11202229	11202804	+	82	2478	LDLR
chr1	212786921	212787892	+	82	-954	ATF3
chr10	99474053	99474586	+	82	854	MARVELD1
chr5	170815236	170815289	+	82	554	NPM1
chr19	13265731	13266174	+	82	4670	IER2
chr6	12291225	12292095	+	82	1131	EDN1
chr22	36717451	36718416	+	82	-34980	MIR6819
chr1	6662175	6662282	+	82	730	KLHL21
chr10	79796618	79796771	+	82	3176	RPS24
chr18	33058550	33058764	+	82	18956	INO80C
chr17	35849276	35849481	+	82	-573	DUSP14
chr20	30160139	30161214	+	82	390	HM13-AS1
chr19	13266357	13266495	+	82	5144	IER2
chr22	36769034	36769629	+	82	14781	MYH9
chr1	43412494	43412788	+	82	-12079	SLC2A1-AS1
chr6	30457193	30457505	+	82	166	HLA-E
chr6	12301077	12301594	+	82	10806	EDN1
chr7	25164111	25164888	+	82	481	CYCS
chr2	216289631	216290400	+	82	10776	FN1
chr12	120702974	120703335	+	82	420	PXN
chr1	229644029	229644304	+	82	-11	LOC101927478
chr9	6757399	6757911	+	82	305	KDM4C
chr6	56484629	56484808	+	82	22976	DST
chr1	19281990	19282228	+	82	717	IFFO2
chr22	36717130	36717317	+	82	-34270	MIR6819
chr18	12313580	12314429	+	82	5946	TUBB6
chr22	36715700	36715773	+	82	-32783	MIR6819
chr5	170815512	170815687	+	82	891	NPM1
chr1	43412064	43412403	+	82	-12487	SLC2A1-AS1
chr22	36715853	36716624	+	82	-33285	MIR6819
chr8	101734081	101734490	+	82	30	PABPC1
chr6	56483736	56484460	+	82	23596	DST
chr3	149094598	149095583	+	81	-475	TM4SF1-AS1
chr4	15005758	15006050	+	81	1606	CPEB2
chr17	75282799	75282855	+	81	-1146	2018-09-09
chr4	15006207	15006497	+	81	2054	CPEB2
chr20	34321968	34322356	+	81	8096	RBM39
chr6	7571787	7572571	+	81	-18253	SNRNP48
chr16	85751049	85751092	+	81	24236	MIR1910
chr1	153576030	153576351	+	81	5641	S100A16
chr11	9605950	9606010	+	81	9746	WEE1
chr16	85751280	85751541	+	81	23896	MIR1910
chr13	52377840	52378387	+	81	185	DHRS12
chr22	36744553	36744931	+	81	39370	MYH9
chr3	58133888	58134177	+	81	22330	FLNB-AS1
chr8	29705899	29706161	+	81	-20010	LOC101929470
chr1	37950011	37950108	+	81	4228	MIR6732
chr17	75281909	75282508	+	81	-1765	2018-09-09
chr11	9606115	9606294	+	81	9970	WEE1
chr2	178128640	178129305	+	81	-113	NFE2L2
chr1	37949259	37949662	+	81	3629	MIR6732
chr6	56485487	56485829	+	81	22036	DST
chr1	38325516	38325913	+	81	-422	MTF1
chr16	14426539	14427031	+	81	23643	MIR365A
chr22	39709040	39709605	+	81	594	SNORD83B
chr8	101951565	101952119	+	81	10957	YWHAZ
chr6	56486159	56486269	+	81	21480	DST
chr7	41728701	41729035	+	81	-4649	INHBA-AS1
chr12	28118936	28119304	+	81	3774	PTHLH
chr20	34321690	34321886	+	81	8470	RBM39
chr9	99808793	99809000	+	81	-6971	CTSV
chr1	43413877	43414490	+	80	-10537	SLC2A1-AS1
chr14	69371689	69371713	+	80	74382	ACTN1
chrX	45618031	45618550	+	80	-11760	MIR222
chrX	1501728	1502113	+	80	9119	SLC25A6
chr1	16454490	16454801	+	80	27959	EPHA2
chr22	36694708	36695533	+	80	-12167	MIR6819
chr7	99966830	99966854	+	80	-4226	PILRA
chr2	163102597	163102971	+	80	-2717	FAP
chr1	16453716	16454309	+	80	28592	EPHA2
chr3	40505475	40506058	+	80	6936	RPL14
chrX	153583767	153583782	+	80	19232	FLNA
chr17	74563215	74563583	+	80	5684	SNORD1A
chr2	85133700	85134494	+	80	1334	TMSB10
chr22	50364498	50364668	+	80	8069	MIR6821
chr14	69371379	69371595	+	80	74596	ACTN1
chr19	13940645	13940900	+	80	6331	LOC284454
chr1	43414839	43415203	+	80	-9699	SLC2A1-AS1
chr1	183206812	183208410	+	80	52437	LAMC2
chr22	38322057	38322300	+	80	20023	MICALL1
chr12	115791941	115792152	+	80	-670077	TBX3
chr20	43878585	43879042	+	80	4392	SLPI
chr7	73247299	73248160	+	80	2536	CLDN4
chr12	120646318	120646557	+	80	7343	PXN-AS1
chr1	156114183	156114752	+	80	-5268	SEMA4A
chr19	11233161	11233546	+	80	9203	MIR6886
chr19	3122773	3123268	+	80	-13010	GNA15
chrX	23802026	23803310	+	80	1393	SAT1
chr10	112274401	112275369	+	80	17260	DUSP5
chr3	150126127	150126441	+	80	162	TSC22D2
chr17	4792540	4792630	+	80	-10363	C17orf107
chr11	398966	399242	+	80	4921	PKP3
chr17	7755375	7755522	+	80	-2936	TMEM88
chr12	52842922	52843340	+	80	2779	KRT6B
chr20	20530461	20530705	+	80	162683	RALGAPA2
chr2	85136136	85136449	+	80	3529	TMSB10
chr12	109036263	109036566	+	80	6828	MIR4496
chr2	24299168	24300139	+	80	-91	FAM228B
chr22	38685782	38686589	+	80	-17145	TMEM184B
chr5	175829062	175829960	+	80	-13583	NOP16
chr17	73130907	73130981	+	80	-3054	NT5C
chr8	11698532	11698709	+	80	27039	CTSB
chr3	109404315	109404564	+	80	82764	MIR4445
chr7	6449469	6449576	+	80	35396	RAC1
chr8	74201194	74201373	+	80	4586	RPL7
chr17	3562835	3563688	+	80	8712	TAX1BP3
chrX	153627286	153627631	+	80	620	RPL10
chrX	23804421	23804873	+	80	3372	SAT1
chr11	65663115	65663316	+	80	4782	FOSL1
chr6	10416882	10417176	+	80	-1559	TFAP2A
chr1	183206274	183206650	+	80	51288	LAMC2
chr17	39933246	39933718	+	80	8865	JUP
chr7	99966968	99967098	+	80	-4035	PILRA
chr22	38344609	38345004	+	80	4848	C22orf23
chr8	144803717	144805171	+	80	5937	MAPK15
chr4	159917990	159918161	+	80	38258	C4orf45
chr19	13030092	13030381	+	80	-150	SYCE2
chr2	201980978	201981681	+	80	502	CFLAR
chr4	146655584	146656245	+	80	54558	C4orf51
chr6	56482572	56482966	+	80	24925	DST
chr16	81478787	81479026	+	80	131	CMIP
chr11	66843534	66844249	+	80	19602	RHOD
chr22	36670130	36670306	+	80	12735	MIR6819
chr4	169753214	169753593	+	79	247	PALLD
chr2	241408574	241408849	+	79	-12580	LOC100130449
chr1	186644742	186645335	+	79	4521	PTGS2
chr11	67351234	67352350	+	79	726	GSTP1
chr3	13855146	13855534	+	79	66278	WNT7A
chr20	17591470	17592037	+	79	41154	DSTN
chr12	6647499	6647813	+	79	3271	GAPDH
chr21	36240328	36240408	+	79	20619	RUNX1
chr1	152488770	152488995	+	79	1904	CRCT1
chr6	26104177	26104356	+	79	90	HIST1H4C
chr2	28618451	28618811	+	79	-1092	FLJ31356
chr20	52445928	52446225	+	79	46172	SUMO1P1
chr1	152005484	152006030	+	79	3754	S100A11
chr1	26606501	26606741	+	79	408	SH3BGRL3
chr2	241408360	241408408	+	79	-12253	LOC100130449
chr20	17592130	17592136	+	79	41534	DSTN
chr7	41723584	41724381	+	79	-9535	INHBA-AS1
chr1	152008162	152008438	+	79	1211	S100A11
chr1	151284092	151284362	+	79	15964	PI4KB
chr6	26104439	26104472	+	79	279	HIST1H4C
chr15	83953751	83953932	+	78	-373	BNC1
chr9	139389076	139389533	+	78	-11093	SEC16A
chr11	119980658	119981069	+	78	18758	TRIM29
chr9	127623970	127624360	+	78	75	RPL35
chr10	52177977	52178279	+	78	-169758	ASAH2
chr7	55089397	55089409	+	78	2678	EGFR
chr1	31909608	31909924	+	78	23106	SERINC2
chr3	122061888	122062229	+	78	18047	CSTA
chr18	21538872	21539347	+	78	-33628	TTC39C
chr19	11213223	11213297	+	78	-10890	MIR6886
chr22	36681672	36682045	+	78	1095	MIR6819
chr6	7568824	7569149	+	78	-21446	SNRNP48
chr12	13362566	13362752	+	78	13057	EMP1
chr17	35859088	35859315	+	78	9250	DUSP14
chr19	47616465	47616760	+	78	397	ZC3H4
chr1	43382440	43382839	+	78	-42081	SLC2A1-AS1
chr2	113423578	113424301	+	78	20505	SLC20A1
chr2	58373955	58374201	+	78	94437	FANCL
chr16	18812686	18812963	+	78	-132	ARL6IP1
chr1	94157885	94158496	+	78	-10796	BCAR3
chr8	134289817	134289996	+	78	19641	NDRG1
chr1	209781523	209781661	+	78	15263	MIR4260
chr19	47615329	47615489	+	78	1600	ZC3H4
chr1	234737163	234737780	+	78	7800	IRF2BP2
chr15	30113775	30113957	+	78	-115	TJP1
chr13	99137150	99137419	+	78	37095	STK24
chr19	47615996	47616365	+	78	829	ZC3H4
chr3	101320901	101321142	+	78	28083	PCNP
chr6	159202942	159203122	+	78	-17247	MIR3918
chr4	15930886	15931168	+	78	9336	FGFBP1
chr18	28621564	28622180	+	78	909	DSC3
chr11	809742	810115	+	78	-8	RPLP2
chr13	80058973	80059375	+	78	-3808	NDFIP2-AS1
chr7	55089958	55090008	+	78	3258	EGFR
chr16	87862124	87862557	+	78	5926	MIR6775
chr3	52090032	52090379	+	78	256	DUSP7
chr17	70121128	70121552	+	78	4179	SOX9
chr16	87861517	87861639	+	78	6688	MIR6775
chr1	68435906	68436090	+	78	81316	DIRAS3
chr1	201271833	201272197	+	78	19435	PKP1
chr18	28621229	28621449	+	78	1442	DSC3
chr18	11854989	11855547	+	78	-2169	GNAL
chr6	7568607	7568726	+	78	-21766	SNRNP48
chr22	36759384	36759625	+	77	24608	MYH9
chr4	10112018	10112233	+	77	6448	WDR1
chr18	57721003	57721178	+	77	153898	PMAIP1
chr3	12875442	12875736	+	77	6360	RPL32
chr12	13367725	13368003	+	77	18262	EMP1
chr11	33725401	33725773	+	77	-3301	C11orf91
chr22	36750395	36751285	+	77	33272	MYH9
chr1	8069178	8069437	+	77	17086	ERRFI1
chr17	39910715	39910948	+	77	-19933	HAP1
chr10	75794790	75794841	+	77	36943	VCL
chr12	4385880	4386134	+	77	-657	CCND2-AS1
chr19	41222759	41223234	+	77	-12	ITPKC
chr11	65213273	65213519	+	77	1467	MIR612
chr16	27376598	27376779	+	77	-36795	IL21R
chr1	212784879	212786385	+	77	-2728	ATF3
chr15	42145238	42145700	+	77	13280	MIR4310
chr14	29145777	29145959	+	77	88657	FOXG1-AS1
chr18	21510443	21510743	+	77	57609	LAMA3
chr6	7565988	7566509	+	77	-24184	SNRNP48
chr14	55518229	55518577	+	77	41	MAPK1IP1L
chr6	32163846	32164053	+	77	-649	GPSM3
chr5	148868579	148868769	+	77	58465	MIR145
chr5	148868125	148868458	+	77	58082	MIR145
chr9	12784517	12784915	+	77	9704	LURAP1L
chr11	65213686	65214114	+	77	1971	MIR612
chr18	21529781	21530333	+	77	-42680	TTC39C
chr22	37967948	37968450	+	77	7825	LGALS2
chr16	87879299	87879416	+	77	-11091	MIR6775
chr11	2950889	2951045	+	77	-317	PHLDA2
chr2	174517549	174517734	+	77	298080	CDCA7
chr18	29040045	29040804	+	77	12692	DSG3
chr16	68715689	68716204	+	77	37207	CDH3
chr1	181058769	181059591	+	77	1542	IER5
chr15	68570000	68570939	+	77	328	FEM1B
chr15	39934279	39934416	+	77	61067	THBS1
chr2	217368089	217368764	+	77	4906	RPL37A
chr7	130586207	130586524	+	77	11704	LINC-PINT
chr1	212786461	212786674	+	77	-1793	ATF3
chr4	119203171	119203596	+	77	3038	SNORA24
chr11	57417257	57417564	+	77	7	YPEL4
chr12	4387037	4388019	+	77	-2178	CCND2-AS1
chr12	4386221	4386692	+	77	-1106	CCND2-AS1
chr1	1280228	1280466	+	77	4145	DVL1
chr13	107187657	107188130	+	77	-505	EFNB2
chr1	8068649	8068713	+	77	17712	ERRFI1
chr22	36759712	36760470	+	77	24021	MYH9
chr8	145006025	145006653	+	76	7419	PLEC
chr6	37144511	37144877	+	76	6772	PIM1
chr7	116164906	116165199	+	76	-11	CAV1
chr1	36851843	36852064	+	76	-425	STK40
chr1	1268035	1268210	+	76	1396	TAS1R3
chr4	187553106	187553228	+	76	-76446	MTNR1A
chr20	30795281	30795725	+	76	43	PLAGL2
chr21	40177326	40177587	+	76	225	ETS2
chr19	11243499	11244530	+	76	19864	MIR6886
chr6	132268951	132269152	+	76	3467	CTGF
chr17	48169438	48169840	+	76	-2462	PDK2
chr1	19265930	19266044	+	76	16839	IFFO2
chr17	2591338	2591610	+	76	4739	MIR6776
chr20	6084144	6084373	+	76	19933	FERMT1
chr5	176911613	176911922	+	76	-11073	DBN1
chr11	125495553	125495775	+	76	345	CHEK1
chr19	3980719	3981649	+	76	1386	SNORD37
chr12	70636821	70637268	+	76	96	LINC01481
chr1	153577212	153577838	+	76	4306	S100A16
chr3	52570500	52570788	+	76	23	SMIM4
chr22	36704119	36704324	+	76	-21268	MIR6819
chr22	36698427	36699429	+	76	-15975	MIR6819
chr6	138204117	138204209	+	76	-14793	LOC100130476
chr19	682540	683171	+	76	6466	FSTL3
chr17	76554483	76554723	+	76	18873	DNAH17
chr3	23961469	23962241	+	76	3266	RPL15
chr6	138202253	138203381	+	76	-13447	LOC100130476
chr9	136334301	136334520	+	76	9323	CACFD1
chr22	36685255	36685847	+	76	-2598	MIR6819
chr4	143326319	143326977	+	76	441040	INPP4B
chr14	69428872	69429419	+	76	16938	ACTN1
chr5	142201679	142201894	+	76	46689	ARHGAP26-AS1
chr6	159186680	159186912	+	76	-1011	MIR3918
chr11	62281187	62282547	+	76	31292	AHNAK
chr1	156084254	156085207	+	76	269	LMNA
chr2	178077547	178078168	+	76	403	MIR4444-1
chr1	8937962	8938413	+	76	558	ENO1
chr8	126035582	126035840	+	76	24991	SQLE
chr4	169852181	169852672	+	76	79042	CBR4
chr1	28610039	28610354	+	76	24233	SESN2
chr3	185629329	185629400	+	76	26560	TRA2B
chr22	29196058	29196971	+	76	46	XBP1
chr19	683880	684037	+	76	7569	FSTL3
chr9	139257932	139258157	+	76	219	DNLZ
chr5	176912135	176912325	+	76	-11536	DBN1
chr1	223935978	223936164	+	76	35952	CAPN2
chr8	126035978	126036202	+	76	25370	SQLE
chr15	42119637	42120563	+	76	-183	JMJD7
chr3	58163296	58163685	+	76	-7128	FLNB-AS1
chr9	139387738	139388667	+	76	-9991	SEC16A
chr11	613735	613921	+	76	1900	IRF7
chr3	41283159	41283318	+	76	42296	CTNNB1
chr17	37005266	37005830	+	76	2363	SNORA21B
chr6	138203616	138203817	+	76	-14346	LOC100130476
chr3	58158839	58160052	+	76	-3083	FLNB-AS1
chr16	85751712	85752149	+	76	23376	MIR1910
chr1	153576859	153577038	+	76	4883	S100A16
chr19	11220985	11221228	+	76	-3044	MIR6886
chr3	149092473	149092696	+	76	-2981	TM4SF1-AS1
chr1	27332600	27333353	+	76	6357	TENT5B
chr6	86388179	86388588	+	76	68	SNHG5
chr16	68692166	68692435	+	76	13561	CDH3
chr4	187552891	187553005	+	76	-76227	MTNR1A
chr4	10100483	10100659	+	76	18002	WDR1
chr8	90769725	90770471	+	76	123	RIPK2
chr10	122268033	122268233	+	76	51667	PLPP4
chr11	62282649	62283400	+	76	30135	AHNAK
chr19	16206999	16207592	+	76	-15195	RAB8A
chr5	170840245	170840809	+	76	-6140	FGF18
chr3	156863905	156865777	+	76	13708	CCNL1
chr20	25279643	25279950	+	76	51090	PYGB
chr19	17974720	17974897	+	76	1411	SNORA68
chr12	125401374	125401384	+	76	1286	MIR5188
chr22	36684701	36684891	+	76	-1843	MIR6819
chr1	76262737	76262808	+	76	216	MSH4
chr10	75677970	75678778	+	76	4161	C10orf55
chr7	80534871	80535118	+	76	13673	SEMA3C
chr20	43872728	43872907	+	76	10388	SLPI
chr19	10224652	10226514	+	76	3386	P2RY11
chr1	36851178	36851208	+	76	335	STK40
chr19	584377	584773	+	76	-5318	HCN2
chr4	38668614	38669058	+	76	-2587	KLF3-AS1
chr21	30590189	30590411	+	76	24485	LINC00189
chr3	41283721	41283891	+	76	42864	CTNNB1
chr13	45904995	45905529	+	76	5320	SNORA31B
chr15	60646855	60648515	+	76	42500	ANXA2
chr19	683414	683801	+	76	7218	FSTL3
chr11	12132101	12132556	+	76	205	MICAL2
chr22	38337941	38338250	+	76	11559	C22orf23
chr1	155290384	155290450	+	76	-223	RUSC1
chr22	36713706	36714203	+	76	-31001	MIR6819
chr10	99438347	99438693	+	76	8495	AVPI1
chr2	151328372	151328608	+	76	15719	RND3
chr9	110248202	110248667	+	76	3567	KLF4
chr6	24720491	24720757	+	76	-1221	C6orf62
chr4	169851757	169851905	+	76	79637	CBR4
chr14	69429599	69429622	+	76	16473	ACTN1
chr16	89786927	89787319	+	76	-270	ZNF276
chr6	37145017	37145200	+	76	7186	PIM1
chr1	76260943	76262653	+	76	-758	MSH4
chr11	67071007	67071328	+	76	248	SSH3
chr1	30042832	30043090	+	76	-366335	LINC01756
chr7	104653214	104654165	+	76	899	KMT2E-AS1
chr3	58114998	58115281	+	76	41223	FLNB-AS1
chr6	138200782	138202081	+	76	-12061	LOC100130476
chr1	1267730	1267955	+	76	1116	TAS1R3
chr22	36736059	36736397	+	76	47884	MYH9
chr12	125401574	125401812	+	76	1600	MIR5188
chr15	60642775	60646643	+	76	45476	ANXA2
chr11	2950534	2950765	+	76	1	PHLDA2
chr3	160211491	160211611	+	76	-8016	TRIM59-IFT80
chr20	25279508	25279557	+	76	50826	PYGB
chr1	29063521	29063681	+	76	149	YTHDF2
chr2	238600805	238601235	+	76	213	LRRFIP1
chr6	7558971	7559538	+	76	17446	DSP
chr18	21499601	21499779	+	76	46706	LAMA3
chr3	111594181	111594952	+	76	15998	PHLDB2
chr6	7559615	7560520	+	76	18259	DSP
chr15	42143093	42143496	+	76	12283	PLA2G4B
chr4	38675124	38675237	+	76	-8931	KLF3-AS1
chr9	74979865	74980454	+	76	4	ZFAND5
chr17	37005073	37005113	+	76	2818	SNORA21B
chr18	21499900	21500224	+	76	47078	LAMA3
chr10	27443822	27444069	+	76	192	MASTL
chr6	132268595	132268826	+	76	3808	CTGF
chr2	220113968	220114199	+	76	3465	STK16
chr7	80512963	80513247	+	76	35562	SEMA3C
chr22	38597901	38598751	+	76	387	MAFF
chr2	206546806	206547070	+	76	-286	NRP2
chr8	145006785	145007218	+	76	6757	PLEC
chr17	39071399	39071847	+	76	22272	KRT23
chr19	39152969	39153255	+	76	14856	ACTN4
chr19	16202146	16202829	+	76	15352	TPM4
chr5	179034112	179035459	+	75	-4043	LOC101928445
chr6	12298102	12298581	+	75	7812	EDN1
chr2	88315956	88316227	+	75	-30782	RGPD1
chr12	49658756	49659483	+	75	337	TUBA1C
chr1	234740918	234741675	+	75	3975	IRF2BP2
chr17	70588584	70589074	+	75	114	LINC00673
chr16	2201475	2202618	+	75	3060	SNORD60
chr8	101948457	101948673	+	75	14234	YWHAZ
chr6	134487733	134488059	+	75	8138	SGK1
chr2	101624120	101624615	+	75	5676	RPL31
chr1	43389173	43389448	+	75	-35410	SLC2A1-AS1
chr6	160148196	160148647	+	75	-34	SOD2
chr2	113423307	113423448	+	75	19943	SLC20A1
chr7	104623987	104624776	+	75	7231	LINC01004
chr16	2201135	2201254	+	75	2543	RAB26
chr4	87927823	87928188	+	75	-135	AFF1
chr9	33264421	33264725	+	75	186	BAG1
chr17	7287106	7287530	+	75	3025	TNK1
chr1	160989819	160991345	+	75	551	F11R
chrX	1501030	1501554	+	75	9747	SLC25A6
chr14	105435412	105435868	+	75	1180	AHNAK2
chr21	40191942	40192260	+	75	14346	ETS2
chr4	187644366	187644650	+	75	479	FAT1
chr1	37945421	37945992	+	75	-125	MIR6732
chr12	90102608	90103176	+	75	160	ATP2B1-AS1
chr3	194034451	194034486	+	75	-3875	LINC00887
chr11	102631179	102631452	+	75	20044	MMP10
chr9	86500500	86500710	+	75	35854	KIF27
chr22	50968136	50968609	+	75	142	TYMP
chr6	134487310	134487645	+	75	8557	SGK1
chr5	3660182	3660310	+	75	64078	IRX1
chr12	4398753	4400254	+	75	-14153	CCND2-AS1
chr1	209961795	209962663	+	75	-4154	C1orf74
chr12	4398346	4398550	+	75	-13098	CCND2-AS1
chr1	94240665	94241097	+	75	58	MIG7
chr1	151512674	151513240	+	75	172	TUFT1
chr6	159184789	159185939	+	75	421	MIR3918
chr14	50052721	50053162	+	75	193	RPS29
chr22	36780200	36780544	+	75	3740	MYH9
chr13	45908387	45909248	+	75	1765	SNORA31B
chr11	18415979	18416496	+	75	301	LDHA
chr21	40183263	40183552	+	75	5652	ETS2
chr1	27329578	27329775	+	75	9481	TRNP1
chr1	37944969	37945238	+	75	-728	MIR6732
chr19	55897178	55897489	+	75	33	RPL28
chr8	101949823	101950818	+	75	12479	YWHAZ
chr9	694938	695235	+	75	1747	KANK1
chr18	21484508	21484851	+	75	31695	LAMA3
chr8	101948911	101949168	+	75	13760	YWHAZ
chr12	51477163	51477499	+	75	106	CSRNP2
chr17	7254334	7255026	+	75	-528	KCTD11
chr17	39928590	39928965	+	75	13570	JUP
chr1	117452577	117453062	+	75	274	PTGFRN
chr16	2200658	2201044	+	75	2200	RAB26
chr1	201253599	201253796	+	75	1117	PKP1
chr11	18429393	18430778	+	75	-3768	LDHC
chr16	68679109	68680119	+	75	875	CDH3
chr6	12298826	12298827	+	75	8297	EDN1
chr4	152020641	152021001	+	75	96	RPS3A
chr1	183186396	183187654	+	75	31851	LAMC2
chr19	11215426	11216649	+	75	-8113	MIR6886
chr2	113422512	113423088	+	75	19366	SLC20A1
chr1	201252413	201253458	+	75	355	PKP1
chr10	135088708	135089134	+	75	1486	ADAM8
chr16	87877247	87877508	+	75	-9111	MIR6775
chr6	159186024	159186379	+	75	-416	MIR3918
chr6	10397904	10398137	+	75	-6715	TFAP2A-AS2
chr19	5892149	5892464	+	74	11718	NDUFA11
chr3	58044656	58045360	+	74	50881	FLNB
chr1	173830006	173830806	+	74	-1980	GAS5-AS1
chr12	46662266	46662578	+	74	-652	SLC38A1
chr22	36740003	36740438	+	74	43892	MYH9
chr19	39159396	39159574	+	74	21229	ACTN4
chr17	48938531	48939420	+	74	4740	TOB1
chr4	2945223	2945771	+	74	8224	NOP14-AS1
chr22	36753289	36754152	+	74	30392	MYH9
chr6	132270323	132270603	+	74	2055	CTGF
chr6	132269520	132270198	+	74	2659	CTGF
chr1	8938646	8938915	+	74	-35	ENO1
chr16	87880791	87880939	+	74	-12599	MIR6775
[truncated: 7,487 more rows]
