# Supplementary material for: HNRNPK maintains epidermal progenitor function through transcription of proliferation genes and degrading differentiation promoting mRNAs
Source: Nat Commun. 2019 Sep 13;10:4198. doi: 10.1038/s41467-019-12238-x (PMC6744489; doi:10.1038/s41467-019-12238-x)
Supplement: Supplementary file 7 — Supplementary Data 4 [file 41467_2019_12238_MOESM7_ESM.xlsx]

## Sheet: Sheet1
Supplementary Data 4. Differential binding of RNA POLII in CTLi and HNRNPKi cells across the genome. Related to Figure 5.
Chrom	Start	End	Event	log2Fold Change(HNRNPKi vs CTLi)	p-value	Gene Name
chr1	36626101	36627300	Down	-1.46	0.00065336	MAP7D1
chr1	152489501	152490800	Down	-1.09	0.000639788
chr1	114836201	114837300	Up	1.31	0.000521133
chr1	210546801	210548400	Down	-1.27	0.000394587	HHAT
chr1	144941801	144943000	Up	0.98	0.000381384	PDE4DIP
chr1	147735201	147736600	Down	-1.01	0.000357085
chr1	25071501	25072800	Down	-1.06	0.000354851	CLIC4
chr1	200832901	200834000	Down	-1.51	0.000290532
chr1	69136901	69138100	Up	1.44	0.000238506
chr1	183223201	183224300	Down	-1.4	0.000234771	NMNAT2
chr1	78469801	78471000	Down	-1.09	0.00019963	DNAJB4
chr1	100502701	100504400	Down	-1.16	0.000161289	HIAT1
chr1	192727401	192728600	Up	1.43	0.000159852
chr1	93297101	93298600	Down	-0.98	0.000155309	RPL5
chr1	146555401	146557000	Down	-1.18	0.000140536
chr1	27058801	27059900	Up	1.48	0.000117241	ARID1A
chr1	235133001	235134300	Down	-1.24	0.000114233
chr1	11967301	11968700	Down	-1.11	0.000110697
chr1	84305101	84306400	Up	1.31	0.000108973
chr1	91485501	91486600	Up	1.51	0.000106988	ZNF644
chr1	4609801	4610900	Up	1.51	0.000106988
chr1	6662101	6663400	Down	-1	0.000105476	KLHL21
chr1	151521901	151522900	Down	-1.32	9.91085e-05	TUFT1
chr1	39456501	39457500	Down	-1.47	9.83386e-05	AKIRIN1
chr1	183227401	183228400	Down	-1.48	9.83386e-05	NMNAT2
chr1	115206401	115207400	Down	-1.57	9.8164e-05	DENND2C
chr1	154390501	154391500	Down	-1.58	9.8164e-05	IL6R
chr1	36651701	36652700	Down	-1.58	9.8164e-05
chr1	1470301	1471300	Down	-1.37	9.75443e-05	TMEM240
chr1	55323501	55324500	Down	-1.69	9.6676e-05	DHCR24
chr1	8483501	8484500	Down	-1.71	9.6676e-05	RERE
chr1	950201	951300	Down	-1.71	9.6676e-05	ISG15
chr1	96510901	96511900	Up	1.71	9.4691e-05
chr1	189399901	189400900	Up	1.71	9.46909e-05
chr1	107081501	107082500	Up	1.72	9.46909e-05
chr1	185256201	185257200	Down	-1.38	9.44392e-05	SWT1
chr1	234792001	234793000	Down	-1.19	9.42306e-05
chr1	27022201	27023200	Down	-1.57	9.34551e-05	ARID1A
chr1	202935301	202936300	Down	-1.18	9.22834e-05	CYB5R1
chr1	37948901	37950300	Down	-0.96	9.20131e-05	ZC3H12A
chr1	27676401	27677400	Down	-1.31	8.83491e-05	SYTL1
chr1	191188701	191189900	Up	1.47	8.75599e-05
chr1	201273201	201274200	Down	-1.16	8.63378e-05	PKP1
chr1	156089601	156090600	Down	-1.4	8.62105e-05	LMNA
chr1	9844001	9845000	Down	-1.9	8.52291e-05	CLSTN1
chr1	37950401	37951400	Down	-1.19	8.4858e-05	ZC3H12A
chr1	36922201	36923200	Up	1.53	8.40466e-05	MRPS15
chr1	113173801	113174800	Up	1.52	8.40465e-05	CAPZA1
chr1	902201	903200	Down	-1.39	8.4022e-05	PLEKHN1
chr1	45986701	45988200	Down	-0.94	8.314e-05	PRDX1
chr1	182533101	182534100	Up	1.65	8.29866e-05
chr1	188437701	188438700	Up	1.64	8.29865e-05
chr1	100441001	100442000	Up	1.65	8.29865e-05	SLC35A3
chr1	69618001	69619000	Up	1.64	8.29865e-05
chr1	96310601	96311600	Up	1.64	8.29865e-05
chr1	94046301	94047300	Down	-1.75	8.2985e-05	BCAR3
chr1	159883201	159884300	Down	-1.43	7.85137e-05
chr1	160440501	160441500	Up	1.56	7.77626e-05
chr1	142649601	142650600	Up	1.55	7.77624e-05
chr1	153581601	153582600	Down	-1.34	7.6171e-05	S100A16
chr1	212459201	212460200	Down	-1.66	7.60185e-05	PPP2R5A
chr1	41482901	41483900	Down	-1.74	7.55568e-05	SLFNL1
chr1	109642701	109643700	Down	-1.41	7.48195e-05	SCARNA2
chr1	76189701	76190800	Down	-1.32	7.4096e-05	ACADM
chr1	113498301	113499300	Down	-1.32	7.4096e-05	SLC16A1
chr1	233004601	233005700	Down	-1.34	7.4096e-05
chr1	24656601	24657600	Down	-1.43	7.39797e-05	GRHL3
chr1	151528101	151529400	Down	-1.55	7.29512e-05	TUFT1
chr1	27679201	27680200	Down	-1.53	7.26652e-05	SYTL1
chr1	219498201	219499400	Up	1.49	7.19759e-05
chr1	153575501	153576500	Down	-1.08	7.14528e-05
chr1	201286601	201287600	Down	-1.28	6.9969e-05	PKP1
chr1	201437501	201438500	Down	-0.98	6.93495e-05	PHLDA3
chr1	44456301	44457500	Down	-1.29	6.69779e-05	B4GALT2
chr1	113853101	113854200	Up	1.68	6.67333e-05
chr1	223967401	223968400	Down	-1.8	6.67318e-05	TP53BP2
chr1	9188501	9189500	Down	-1.8	6.67318e-05	GPR157
chr1	33787901	33789000	Down	-1.44	6.63196e-05	PHC2
chr1	41445301	41446300	Down	-1.45	6.63196e-05	CTPS
chr1	19176201	19177400	Up	1.53	6.48793e-05	TAS1R2
chr1	56774601	56775600	Up	1.79	6.3826e-05
chr1	11439301	11440300	Up	1.79	6.3826e-05
chr1	32443401	32444400	Up	1.8	6.38259e-05
chr1	43147801	43148800	Down	-1.46	6.15547e-05	YBX1
chr1	36636101	36637100	Down	-1.48	6.15547e-05	MAP7D1
chr1	67483401	67484600	Up	1.46	6.05469e-05	SLC35D1
chr1	43825901	43826900	Down	-1.86	5.94504e-05	CDC20
chr1	6645901	6646900	Down	-1.33	5.73789e-05	ZBTB48
chr1	142653501	142654600	Up	1.09	5.72358e-05
chr1	242245501	242246500	Up	1.88	5.71257e-05
chr1	46768601	46769600	Down	-1.01	5.69821e-05	LRRC41
chr1	200777201	200778200	Down	-1.88	5.46136e-05	CAMSAP2
chr1	1709201	1710300	Down	-1.6	5.29816e-05	NADK
chr1	70547001	70548000	Up	1.54	5.16501e-05	LRRC7
chr1	22444001	22445100	Down	-1.5	5.02703e-05	WNT4
chr1	228353401	228354500	Down	-1.09	4.6165e-05	IBA57
chr1	247001101	247002100	Down	-1.52	4.57965e-05	AHCTF1
chr1	203836601	203837600	Down	-1.62	4.43814e-05	SNRPE
chr1	229760901	229762200	Down	-1.62	4.43814e-05	TAF5L
chr1	156087401	156088500	Down	-1.62	4.43814e-05	LMNA
chr1	94038901	94039900	Down	-1.62	4.43814e-05	BCAR3
chr1	240913901	240915100	Up	1.67	4.32546e-05
chr1	9206201	9207200	Down	-1.77	4.18362e-05
chr1	156114001	156115000	Down	-1.45	4.06885e-05
chr1	45240501	45242100	Down	-1.03	4.01849e-05	RPS8
chr1	111503001	111504200	Up	1.53	3.9509e-05	LRIF1
chr1	27726101	27727500	Down	-1.11	3.90479e-05
chr1	39649401	39650800	Down	-1.29	3.90134e-05	MACF1
chr1	195385501	195386800	Up	1.49	3.71335e-05
chr1	155163901	155165200	Down	-1.38	3.63814e-05	MIR92B
chr1	170115601	170116600	Up	1.59	3.61869e-05	METTL11B
chr1	239969801	239970900	Up	1.6	3.61869e-05	CHRM3
chr1	877501	878900	Down	-1.17	3.61806e-05	SAMD11
chr1	240361701	240362800	Up	1.71	3.52947e-05	FMN2
chr1	36804801	36805800	Down	-2.13	3.50551e-05	STK40
chr1	36641501	36642600	Down	-1.59	3.34437e-05	MAP7D1
chr1	39596201	39597300	Down	-1.71	3.34374e-05	MACF1
chr1	38272901	38274500	Down	-1.05	3.04973e-05	C1orf122
chr1	201351901	201352900	Down	-1.43	3.03184e-05	LAD1
chr1	244997901	244999100	Down	-1.25	3.01794e-05	FAM36A
chr1	45265701	45267000	Down	-1.09	2.96781e-05	PLK3
chr1	189013601	189014600	Up	1.84	2.87442e-05
chr1	246847001	246848000	Up	1.83	2.87442e-05
chr1	249150101	249151100	Up	1.84	2.87441e-05	ZNF692
chr1	2383401	2384400	Down	-1.86	2.81644e-05
chr1	182349501	182350500	Down	-1.86	2.81644e-05	GLUL
chr1	219136401	219137400	Up	2.12	2.80271e-05
chr1	43918501	43919600	Down	-1.49	2.69458e-05	HYI
chr1	178310001	178311100	Down	-1.51	2.68412e-05	RASAL2
chr1	193337201	193338200	Up	1.86	2.59157e-05
chr1	93426401	93427800	Down	-1.44	2.58483e-05	FAM69A
chr1	39873901	39875300	Down	-1.44	2.58483e-05	MACF1
chr1	234613601	234615300	Down	-1.54	2.58296e-05	TARBP1
chr1	205718501	205719500	Down	-1.7	2.55256e-05	NUCKS1
chr1	156101101	156102700	Down	-1.26	2.50083e-05	LMNA
chr1	36621401	36622500	Down	-1.29	2.43763e-05	MAP7D1
chr1	207501301	207502300	Down	-1.24	2.33764e-05	CD55
chr1	49143401	49144500	Up	1.79	2.28493e-05	AGBL4
chr1	28974101	28975800	Down	-1.22	2.23991e-05	RNU11
chr1	76256101	76257400	Down	-1.18	2.21797e-05	RABGGTB
chr1	173834601	173835600	Down	-1.23	2.20189e-05	GAS5
chr1	94100601	94101600	Down	-1.79	2.19835e-05	BCAR3
chr1	185276101	185277200	Down	-1.61	2.06736e-05	IVNS1ABP
chr1	62045201	62046500	Up	1.64	2.0437e-05
chr1	27668401	27670100	Down	-1.19	2.01694e-05	SYTL1
chr1	142616701	142617700	Up	1.43	2.01458e-05
chr1	154991701	154992700	Down	-1.79	2.00524e-05	DCST2
chr1	934801	936300	Down	-0.99	1.84744e-05	HES4
chr1	201258901	201260300	Down	-1.01	1.82271e-05	PKP1
chr1	9883201	9884300	Down	-1.82	1.78208e-05	CLSTN1
chr1	200741501	200742600	Down	-1.82	1.78208e-05	CAMSAP2
chr1	24290401	24291500	Down	-1.31	1.73513e-05
chr1	16839901	16841400	Down	-0.89	1.71744e-05
chr1	182839401	182840400	Down	-1.72	1.65933e-05	DHX9
chr1	85994901	85995900	Up	1.37	1.62842e-05	DDAH1
chr1	29621201	29622200	Up	1.93	1.55603e-05	PTPRU
chr1	167905301	167906400	Down	-1.63	1.50583e-05	BRP44
chr1	156719801	156721100	Down	-1.19	1.4117e-05	HDGF
chr1	201475401	201476700	Down	-1.19	1.4117e-05	CSRP1
chr1	94107701	94108700	Down	-1.74	1.39032e-05	BCAR3
chr1	223911401	223912900	Down	-1.25	1.27435e-05	CAPN2
chr1	177675901	177677200	Up	1.51	1.26039e-05
chr1	202933401	202935100	Down	-1.07	1.23226e-05	CYB5R1
chr1	231175101	231176200	Down	-1.66	1.22899e-05	FAM89A
chr1	17221801	17223000	Down	-1.39	1.22032e-05
chr1	92105901	92106900	Up	1.91	1.14898e-05	HSP90B3P
chr1	24024801	24026500	Down	-1.57	1.14363e-05
chr1	149223601	149224900	Down	-0.94	1.10622e-05
chr1	201457001	201458300	Down	-1.42	1.09894e-05	CSRP1
chr1	36771301	36772900	Down	-1.1	1.06415e-05	SH3D21
chr1	228919201	228920300	Up	1.73	1.0215e-05
chr1	94103301	94105000	Down	-1.51	1.01174e-05	BCAR3
chr1	189955001	189956200	Up	1.75	9.66287e-06
chr1	185273101	185274100	Down	-1.37	9.65055e-06	IVNS1ABP
chr1	201274301	201275400	Down	-1.29	9.58129e-06	PKP1
chr1	150534001	150535400	Down	-1.24	9.37364e-06
chr1	6452501	6454100	Down	-1.25	9.37364e-06	ACOT7
chr1	43813701	43815500	Down	-1.67	8.88076e-06	MPL
chr1	8927801	8929100	Down	-1.14	7.25861e-06	ENO1
chr1	94118601	94119800	Down	-1.41	6.87583e-06	BCAR3
chr1	67866201	67867600	Down	-1.42	6.87583e-06
chr1	201452501	201453600	Down	-1.69	6.68739e-06	CSRP1
chr1	193028101	193029300	Down	-1.43	6.45375e-06	TROVE2
chr1	237601201	237602200	Up	2.04	6.3653e-06	RYR2
chr1	247956001	247957000	Up	2.16	6.30286e-06
chr1	6308901	6310100	Down	-2.25	6.28661e-06	GPR153
chr1	16275101	16276200	Down	-1.62	6.02227e-06	ZBTB17
chr1	11112501	11113900	Down	-1.32	5.78675e-06
chr1	43383901	43385400	Down	-1.32	5.77276e-06
chr1	147993301	147995000	Down	-2.11	5.74549e-06
chr1	180471501	180472700	Down	-1.52	5.74468e-06	ACBD6
chr1	26662501	26663900	Down	-1.53	5.74467e-06	AIM1L
chr1	19262101	19263500	Down	-1.45	5.25748e-06	IFFO2
chr1	193073801	193075300	Down	-1.45	5.25747e-06	GLRX2
chr1	41326701	41328400	Down	-1.09	4.78948e-06	CITED4
chr1	212795001	212796400	Down	-1.1	4.77799e-06	FAM71A
chr1	10270701	10271700	Down	-1.75	4.59977e-06	KIF1B
chr1	205408401	205409700	Down	-1.65	4.31096e-06
chr1	93307601	93309300	Down	-1.35	4.25339e-06	FAM69A
chr1	155290201	155291300	Down	-1.38	4.16658e-06	RUSC1-AS1
chr1	214612701	214614300	Down	-1.34	4.07315e-06	PTPN14
chr1	1821601	1822700	Down	-1.89	4.02375e-06	GNB1
chr1	24306001	24307100	Down	-1.92	3.99351e-06	SRSF10
chr1	187932601	187933600	Up	2.09	3.92444e-06
chr1	31903801	31905000	Down	-2.38	3.92366e-06	SERINC2
chr1	31627401	31628700	Down	-1.36	3.76695e-06
chr1	77003601	77004800	Up	1.92	3.74945e-06	ST6GALNAC3
chr1	151512001	151513300	Down	-1.28	3.02365e-06	TUFT1
chr1	155107801	155109100	Down	-1.34	3.0087e-06	SLC50A1
chr1	23669901	23671300	Down	-1.42	2.72281e-06	HNRNPR
chr1	98407201	98408200	Up	2.07	2.63763e-06
chr1	112864001	112865100	Up	1.86	2.62584e-06
chr1	23345301	23347000	Down	-1.26	2.39884e-06	KDM1A
chr1	6520601	6522200	Down	-1.37	2.36273e-06	TNFRSF25
chr1	151539501	151540900	Down	-1.43	2.27339e-06	TUFT1
chr1	24406701	24407900	Up	2.01	2.20321e-06	MYOM3
chr1	119650001	119651200	Up	2.01	2.20321e-06	WARS2
chr1	63729301	63730300	Up	2.24	2.08974e-06	LINC00466
chr1	209996101	209997900	Down	-1.67	2.03475e-06
chr1	8916501	8917900	Down	-1.62	1.91365e-06
chr1	94227901	94229100	Down	-1.71	1.87283e-06
chr1	36785801	36787200	Down	-1.73	1.87283e-06	SH3D21
chr1	6524801	6526400	Down	-1.4	1.8396e-06	TNFRSF25
chr1	223946701	223948100	Down	-1.71	1.82094e-06	CAPN2
chr1	182359901	182361500	Down	-1.16	1.80428e-06	GLUL
chr1	45278601	45280200	Down	-1.26	1.65469e-06	BTBD19
chr1	16453301	16454700	Down	-1.15	1.61478e-06	EPHA2
chr1	2628501	2630200	Up	1.73	1.60265e-06	TTC34
chr1	95087901	95089800	Down	-1.11	1.59986e-06
chr1	145381901	145383800	Down	-1.17	1.50462e-06
chr1	201303801	201305300	Down	-1.25	1.49861e-06
chr1	223908501	223909900	Down	-1.37	1.49023e-06	CAPN2
chr1	226733601	226734700	Up	2.18	1.45756e-06	C1orf95
chr1	1713401	1715200	Down	-1.36	1.40903e-06	NADK
chr1	155881001	155882400	Down	-1.27	1.34094e-06	RIT1
chr1	41479301	41480800	Down	-1.45	1.30681e-06	LOC100507178
chr1	201271301	201272900	Down	-1.17	1.29174e-06	PKP1
chr1	33218801	33220000	Down	-1.92	1.27478e-06	KIAA1522
chr1	40437401	40439200	Down	-1.39	1.26801e-06
chr1	113240801	113242300	Down	-1.28	1.26399e-06	MOV10
chr1	19236601	19238200	Down	-1.53	1.16144e-06	IFFO2
chr1	151537201	151538600	Down	-1.39	1.15423e-06	TUFT1
chr1	205406501	205407700	Down	-1.69	1.1334e-06
chr1	201301901	201303700	Down	-1.27	1.01866e-06	PKP1
chr1	6684301	6685800	Down	-2.06	1.00143e-06	THAP3
chr1	185277301	185278700	Down	-1.54	9.89353e-07	IVNS1ABP
chr1	182350801	182352300	Down	-1.44	8.88772e-07	GLUL
chr1	153519501	153521100	Down	-1.57	8.54292e-07	S100A3
chr1	95086201	95087700	Down	-1.27	8.43888e-07
chr1	201284601	201286000	Down	-1.34	8.01037e-07	PKP1
chr1	17230701	17232500	Down	-1.12	7.44591e-07
chr1	40434901	40436500	Down	-1.24	7.2003e-07	MFSD2A
chr1	156470101	156471600	Down	-1.47	6.78004e-07	MEF2D
chr1	28904001	28905500	Down	-1.14	6.52522e-07	TRNAU1AP
chr1	142537701	142539600	Up	0.64	5.79164e-07
chr1	36637701	36638900	Down	-1.64	5.45319e-07	MAP7D1
chr1	44172001	44174000	Down	-1.52	5.37087e-07	LOC100132774
chr1	32053601	32054900	Down	-1.59	4.86749e-07	TINAGL1
chr1	185261501	185262900	Down	-1.53	4.6166e-07
chr1	201260901	201262700	Down	-1.15	4.54896e-07	PKP1
chr1	40505501	40507200	Down	-1.53	4.15119e-07	CAP1
chr1	94229701	94231400	Down	-1.44	3.52194e-07
chr1	46659001	46660400	Down	-1.64	3.32731e-07	POMGNT1
chr1	201269301	201270700	Down	-1.27	2.98584e-07	PKP1
chr1	19259101	19260700	Down	-1.53	2.91758e-07	IFFO2
chr1	153583101	153586600	Down	-1.4	2.66523e-07	S100A16
chr1	40516501	40518200	Down	-1.45	2.50932e-07	CAP1
chr1	173835901	173837900	Down	-1.24	2.30823e-07	GAS5
chr1	201280101	201282400	Down	-1.25	2.19571e-07	PKP1
chr1	15757401	15759700	Down	-1.44	2.19093e-07
chr1	19271301	19272700	Down	-1.78	2.16728e-07	IFFO2
chr1	45973701	45975000	Down	-1.51	1.84901e-07	MMACHC
chr1	223913401	223915000	Down	-1.49	1.83098e-07	CAPN2
chr1	223943001	223944500	Down	-1.58	1.76804e-07	CAPN2
chr1	148240501	148242400	Down	-1.74	1.56642e-07
chr1	228336801	228338900	Down	-1.19	1.29189e-07	GJC2
chr1	39570301	39571900	Down	-1.34	1.18735e-07	MACF1
chr1	153587601	153589200	Down	-1.33	1.09061e-07	S100A14
chr1	17766001	17768100	Down	-1.33	9.50103e-08	RCC2
chr1	113216201	113217700	Down	-1.33	8.73979e-08	MOV10
chr1	43168701	43170300	Down	-1.42	8.13763e-08
chr1	44404301	44406100	Down	-1.43	8.13747e-08
chr1	144533101	144535000	Down	-1.05	5.02654e-08
chr1	156185501	156186500	Up	0.4	4.90726e-08	PMF1
chr1	192051601	192052900	Up	2.05	4.68055e-08
chr1	40541301	40543100	Down	-1.38	4.23948e-08	PPT1
chr1	911201	912700	Down	-1.94	4.11662e-08	C1orf170
chr1	159893201	159896300	Down	-1.34	3.841e-08	TAGLN2
chr1	153004801	153006900	Down	-1.25	3.66834e-08	SPRR1B
chr1	156103401	156106900	Down	-1.53	2.16147e-08	LMNA
chr1	160989701	160991600	Down	-1.18	2.14351e-08	F11R
chr1	36647701	36649800	Down	-1.41	1.86387e-08
chr1	153526601	153528600	Down	-1.57	1.73584e-08
chr1	154933501	154935400	Down	-1.25	1.72126e-08	PYGO2
chr1	153521901	153525900	Down	-1.76	1.58558e-08	S100A3
chr1	151530701	151533300	Down	-1.36	1.44635e-08	TUFT1
chr1	28835601	28842700	Down	-1.6	1.4194e-08	RCC1
chr1	203278401	203281800	Down	-1.4	1.12206e-08
chr1	223935001	223937100	Down	-1.39	1.06813e-08	CAPN2
chr1	32369101	32371900	Down	-1.55	1.04504e-08
chr1	45186601	45188500	Down	-1.36	8.39456e-09	C1orf228
chr1	8918701	8921100	Down	-1.5	8.36217e-09
chr1	36642801	36645500	Down	-1.5	8.36217e-09	MAP7D1
chr1	150550701	150552900	Down	-1.1	7.94195e-09	MCL1
chr1	223963201	223965600	Down	-1.28	7.38352e-09	CAPN2
chr1	147805901	147807800	Down	-1.36	6.04649e-09
chr1	156083701	156086500	Down	-1.43	3.96398e-09	LMNA
chr1	41486301	41488500	Down	-1.4	3.23457e-09	SLFNL1
chr1	183180901	183223100	Down	-1.98	3.19457e-09	LAMC2
chr1	23494001	23495800	Down	-1.62	3.06626e-09	LUZP1
chr1	40539001	40541000	Down	-1.33	2.45553e-09	PPT1
chr1	152007801	152009800	Down	-1.21	2.30869e-09	S100A11
chr1	8068401	8071600	Down	-1.2	1.49216e-09
chr1	214724201	214726400	Down	-1.41	1.39848e-09	PTPN14
chr1	19252901	19255100	Down	-1.46	1.30102e-09	IFFO2
chr1	185264601	185266800	Down	-1.53	1.28136e-09	IVNS1ABP
chr1	203274001	203277000	Down	-1.07	1.22487e-09	BTG2
chr1	150540101	150547100	Down	-1.72	1.14326e-09
chr1	245133001	245134900	Down	-1.59	1.08697e-09	EFCAB2
chr1	6647001	6649700	Down	-1.27	1.06594e-09	ZBTB48
chr1	117452201	117454200	Down	-1.55	1.00458e-09	PTGFRN
chr1	183154901	183179700	Down	-2.07	9.85062e-10	LAMC2
chr1	6474101	6477400	Down	-1.63	8.63887e-10	HES2
chr1	40024301	40026300	Down	-1.76	7.70366e-10	PPIEL
chr1	209780101	209826800	Down	-1.98	7.10507e-10	LAMB3
chr1	45195701	45197600	Down	-1.28	5.5114e-10
chr1	43380801	43383600	Down	-1.7	5.10066e-10
chr1	153966101	153968100	Down	-1.7	4.71063e-10	NUP210L
chr1	94990201	95009100	Down	-2.12	3.95048e-10	F3
chr1	43409101	43425300	Down	-1.74	3.9214e-10	SLC2A1
chr1	121483601	121486200	Up	0.19	3.66407e-10
chr1	209949401	209981400	Down	-1.86	3.50013e-10	IRF6
chr1	201251801	201254500	Down	-1.42	3.06209e-10	PKP1
chr1	43386501	43408800	Down	-1.82	2.89667e-10	SLC2A1
chr1	153529901	153539700	Down	-2.07	2.80144e-10	S100A2
chr1	151959201	151967200	Down	-1.73	2.42081e-10	S100A10
chr1	59038301	59043800	Down	-1.59	1.57762e-10	TACSTD2
chr1	153576601	153579700	Down	-1.36	1.51884e-10
chr1	234742901	234748400	Down	-1.52	9.9822e-11	IRF2BP2
chr1	151947801	151959100	Down	-1.77	9.87405e-11
chr1	23881001	23886300	Down	-1.79	8.36399e-11	ID3
chr1	234739501	234742700	Down	-1.03	7.35837e-11	IRF2BP2
chr1	8072101	8083900	Down	-1.31	6.56503e-11	ERRFI1
chr1	68149801	68157300	Down	-2.01	6.10023e-11	GADD45A
chr1	86045501	86051600	Down	-1.51	5.21822e-11	CYR61
chr1	27188701	27194700	Down	-1.83	4.20356e-11	SFN
chr1	59244301	59251100	Down	-1.8	3.251e-11	JUN
chr1	149856501	149861100	Down	-1.68	2.83402e-11	HIST2H2AC
chr1	186638501	186650700	Down	-1.86	2.52703e-11	PTGS2
chr1	209602001	209609000	Down	-1.82	2.1964e-11	MIR205
chr1	28831601	28835300	Down	-1.18	1.52432e-11	SNHG3
chr1	24645601	24650300	Down	-1.56	1.4974e-11	GRHL3
chr1	192777301	192783400	Down	-1.6	1.48747e-11	RGS2
chr1	173828001	173833500	Down	-1.46	1.48695e-11	LOC100506046
chr1	156091601	156098000	Down	-1.45	1.28739e-11	LMNA
chr1	207203701	207206800	Down	-1.4	1.20867e-11	C1orf116
chr1	27329301	27332500	Down	-0.98	1.13829e-11	FAM46B
chr1	152881401	152886100	Down	-1.45	1.02961e-11	IVL
chr1	201429801	201434300	Down	-1.31	1.02828e-11
chr1	202926201	202931400	Down	-1.3	9.74717e-12	ADIPOR1
chr1	45273001	45276900	Down	-1.16	9.01121e-12	BTBD19
chr1	207190301	207194300	Down	-1.21	8.94485e-12	C1orf116
chr1	76260901	76263400	Down	-1.75	6.8455e-12	MSH4
chr1	153505001	153509300	Down	-1.47	6.35587e-12	S100A6
chr1	234734801	234739100	Down	-1.36	6.19367e-12
chr1	94156701	94161000	Down	-1.47	5.8774e-12
chr1	1266501	1269900	Down	-1.29	5.80493e-12	TAS1R3
chr1	201345801	201350500	Down	-1.51	5.14172e-12	TNNT2
chr1	19279201	19283700	Down	-1.54	5.04533e-12	IFFO2
chr1	8085001	8087300	Down	-1.23	3.83476e-12	ERRFI1
chr1	2437001	2440000	Down	-1.46	3.56678e-12
chr1	94145901	94148300	Down	-1.45	3.00045e-12	BCAR3
chr1	36787801	36790100	Down	-1.57	2.8493e-12	FAM176B
chr1	31907201	31911200	Down	-1.54	2.82749e-12
chr1	19267201	19269900	Down	-1.85	2.77735e-12	IFFO2
chr1	115211201	115214200	Down	-1.52	2.75686e-12	DENND2C
chr1	19276501	19278800	Down	-1.45	2.62728e-12	IFFO2
chr1	45244201	45247500	Down	-1.44	2.37746e-12
chr1	8064201	8067900	Down	-1.44	2.25971e-12
chr1	19263701	19267100	Down	-1.47	2.13098e-12	IFFO2
chr1	16112501	16114900	Down	-1.62	1.97933e-12	FBLIM1
chr1	45284301	45287100	Down	-1.53	1.73561e-12	PTCH2
chr1	153569501	153573300	Down	-1.54	1.71264e-12
chr1	200834501	200838100	Down	-1.7	1.16513e-12
chr1	6478401	6480800	Down	-1.55	1.152e-12	HES2
chr1	156109701	156112300	Down	-1.55	1.10542e-12
chr1	185284601	185287200	Down	-1.81	7.90961e-13	IVNS1ABP
chr10	42399701	42401200	Up	0.2	0.433183
chr10	105517101	105518200	Down	-1.25	0.000330584	SH3PXD2A
chr10	25110801	25111900	Up	1.5	0.000199384
chr10	106087301	106088700	Down	-1.28	0.000157208	ITPRIP
chr10	33181501	33183300	Down	-1.35	0.000142586
chr10	112276401	112277500	Down	-1.35	0.000130485
chr10	8096701	8098000	Down	-1.28	0.000110896	GATA3
chr10	82270601	82271600	Down	-1.47	9.83386e-05	TSPAN14
chr10	42380701	42381700	Up	1.14	9.3764e-05
chr10	105839801	105840800	Down	-1.73	8.56267e-05	COL17A1
chr10	124220901	124221900	Down	-1.91	8.52291e-05	HTRA1
chr10	105397001	105398000	Down	-1.61	8.47726e-05	SH3PXD2A
chr10	58411901	58413000	Up	1.77	8.42742e-05
chr10	118321201	118322200	Up	1.52	8.40465e-05	PNLIP
chr10	105583301	105584300	Down	-1.41	8.13456e-05	SH3PXD2A
chr10	25013901	25014900	Up	1.56	7.77625e-05	ARHGAP21
chr10	46984801	46985800	Up	1.3	7.39811e-05
chr10	74987701	74988700	Up	1.53	6.48793e-05	FAM149B1
chr10	109547701	109548700	Up	1.84	6.41105e-05
chr10	90750701	90751700	Down	-1.47	6.15547e-05	FAS-AS1
chr10	5855001	5856000	Down	-1.56	6.05456e-05	GDI2
chr10	43931901	43933400	Down	-1.27	5.59334e-05	ZNF487P
chr10	105860101	105861100	Up	1.62	5.52428e-05
chr10	58713901	58714900	Up	1.73	5.26984e-05
chr10	99438301	99439300	Down	-1.51	5.13884e-05	AVPI1
chr10	16027801	16028800	Up	1.75	4.46096e-05
chr10	110733201	110734200	Up	1.75	4.46096e-05
chr10	120839901	120841100	Down	-1.21	4.40175e-05	EIF3A
chr10	60094801	60095900	Up	1.29	4.36581e-05	UBE2D1
chr10	126673601	126674600	Down	-1.75	4.18362e-05	ZRANB1
chr10	76296701	76297700	Up	1.6	3.6187e-05	ADK
chr10	99443101	99444100	Down	-1.29	3.55834e-05	AVPI1
chr10	75936101	75937200	Down	-1.18	3.47706e-05	ADK
chr10	58684201	58685400	Up	1.62	3.35337e-05
chr10	97360901	97361900	Up	1.62	3.35336e-05
chr10	105822401	105823800	Down	-1.25	3.255e-05	COL17A1
chr10	81964701	81965700	Down	-1.33	3.14117e-05	ANXA11
chr10	33200701	33201800	Down	-1.49	3.1282e-05	ITGB1
chr10	105614001	105615000	Down	-1.5	3.1282e-05	SH3PXD2A
chr10	116578001	116579000	Up	1.83	2.87442e-05
chr10	66142301	66143300	Up	1.83	2.87441e-05
chr10	134260201	134261200	Down	-1.62	2.74805e-05	C10orf91
chr10	127593001	127594000	Up	1.3	2.50731e-05	FANK1
chr10	33493201	33494300	Up	1.65	2.46835e-05	NRP1
chr10	101186801	101187800	Up	1.79	2.28492e-05	GOT1
chr10	82275801	82276800	Down	-1.76	2.23869e-05	TSPAN14
chr10	33224701	33225800	Down	-1.58	2.15697e-05	ITGB1
chr10	8635801	8636900	Down	-1.39	2.12777e-05
chr10	5607801	5609000	Down	-1.6	2.10801e-05
chr10	75770501	75771500	Down	-1.67	2.08896e-05	VCL
chr10	46972501	46973500	Up	1.43	2.01458e-05	SYT15
chr10	14747801	14748900	Up	1.83	1.8337e-05	FAM107B
chr10	33212701	33213800	Down	-1.4	1.82369e-05	ITGB1
chr10	106028101	106029600	Down	-1.29	1.81568e-05	GSTO2
chr10	5497301	5498600	Down	-1.45	1.79729e-05	NET1
chr10	93169001	93170300	Down	-1.72	1.65933e-05	LOC100188947
chr10	16008001	16009000	Up	1.96	1.63774e-05
chr10	21032801	21033800	Up	1.95	1.63774e-05
chr10	21482901	21483900	Up	1.97	1.63774e-05
chr10	105382101	105383500	Down	-1.64	1.50582e-05	SH3PXD2A
chr10	65280501	65282100	Down	-1.19	1.4117e-05	REEP3
chr10	43880001	43881100	Down	-1.33	1.21895e-05	HNRNPF
chr10	76969801	76970900	Down	-1.19	1.18302e-05	VDAC2
chr10	52177301	52178900	Down	-1.28	1.15156e-05	SGMS1
chr10	105524301	105525700	Down	-1.8	1.13453e-05	SH3PXD2A
chr10	25012401	25013500	Down	-1.81	1.13008e-05	ARHGAP21
chr10	104419901	104421100	Down	-1.44	1.02356e-05
chr10	112267601	112268700	Down	-1.13	1.02168e-05	DUSP5
chr10	19822001	19823100	Up	1.72	1.02151e-05
chr10	109648201	109649200	Up	2.06	9.91309e-06
chr10	112284601	112286000	Down	-1.23	9.81147e-06
chr10	52765501	52766600	Up	1.85	9.31907e-06	PRKG1
chr10	33230501	33231900	Down	-1.23	7.33564e-06	ITGB1
chr10	74856201	74857300	Down	-1.58	6.6728e-06	P4HA1
chr10	127290501	127291500	Up	1.82	6.38361e-06
chr10	59659701	59660700	Up	2.03	6.36523e-06
chr10	105831301	105832700	Down	-1.38	3.53457e-06	COL17A1
chr10	71790201	71791200	Up	2.2	2.10543e-06
chr10	112264501	112266300	Down	-1	1.20415e-06	DUSP5
chr10	105799201	105801500	Down	-1.42	9.78704e-07	COL17A1
chr10	135088401	135089800	Down	-1.31	9.66308e-07	ADAM8
chr10	105640601	105642000	Down	-1.49	9.65272e-07	OBFC1
chr10	38816301	38818000	Up	0.63	9.32554e-07
chr10	33270501	33272400	Down	-1.51	7.03084e-07
chr10	111435801	111437200	Up	1.94	6.34757e-07
chr10	123686801	123688100	Down	-1.74	4.98333e-07	ATE1
chr10	106937601	106938800	Up	2.09	2.34276e-07	SORCS3
chr10	71905501	71907300	Down	-1.48	2.26905e-07	TYSND1
chr10	43132901	43134800	Down	-1.53	1.84337e-07	ZNF33B
chr10	105818101	105822300	Down	-1.56	1.74182e-07	COL17A1
chr10	112256901	112258900	Down	-1.07	1.71295e-07	DUSP5
chr10	27148901	27150600	Down	-1.65	1.68111e-07	ABI1
chr10	33183601	33185500	Down	-1.64	1.58143e-07
chr10	75531301	75533000	Down	-1.33	1.0906e-07	FUT11
chr10	5491501	5493700	Down	-1.35	6.37634e-08	NET1
chr10	33179401	33181200	Down	-1.44	4.92256e-08
chr10	105824001	105826000	Down	-1.37	3.43977e-08	COL17A1
chr10	74036401	74038400	Down	-1.09	3.14763e-08
chr10	1094401	1095800	Down	-1.44	2.62211e-08	IDI1
chr10	105815801	105817600	Down	-1.45	1.84009e-08	COL17A1
chr10	33232401	33234700	Down	-1.44	7.55912e-09	ITGB1
chr10	76991201	76993600	Down	-1.43	7.26603e-09
chr10	105630401	105632500	Down	-1.51	4.58359e-09
chr10	47138701	47141200	Down	-1.17	2.59311e-09	LOC643650
chr10	33243901	33248500	Down	-1.55	1.92563e-09	ITGB1
chr10	5494801	5496900	Down	-1.39	1.53204e-09	NET1
chr10	102122101	102123900	Down	-1.65	1.48479e-09	SCD
chr10	33214401	33218200	Down	-1.43	6.03638e-10	ITGB1
chr10	33227501	33229700	Down	-1.35	4.05204e-10	ITGB1
chr10	3814101	3829100	Down	-2.28	2.46397e-10	KLF6
chr10	99473101	99475100	Down	-1.55	1.69602e-10	MARVELD1
chr10	5489601	5491400	Down	-1.79	1.41388e-10	NET1
chr10	102118501	102120900	Down	-1.67	4.85588e-11	SCD
chr10	75670001	75679200	Down	-1.66	4.54175e-11	PLAU
chr10	112268801	112275400	Down	-1.31	3.14596e-11	DUSP5
chr10	82281801	82285100	Down	-1.21	1.8195e-11
chr10	5499001	5507900	Down	-2.06	1.63961e-11
chr10	47133401	47138400	Down	-1.16	1.29178e-11	LOC643650
chr10	97049001	97051500	Down	-1.56	3.72384e-12	PDLIM1
chr10	105790801	105795100	Down	-1.4	3.5881e-12	COL17A1
chr10	33219801	33223900	Down	-1.43	2.75146e-12	ITGB1
chr10	79800201	79804200	Down	-1.63	2.318e-12	RPS24
chr10	4712901	4715100	Down	-1.97	4.61078e-13	LOC100216001
chr11	73444501	73445600	Down	-1.56	0.000318547	RAB6A
chr11	64617801	64619300	Down	-1.35	0.000245325
chr11	93466901	93468100	Down	-1.01	0.000139088	MIR1304
chr11	85375401	85376700	Down	-1.12	0.00012246	CREBZF
chr11	35234501	35235800	Down	-1.59	0.00011658	CD44
chr11	65666701	65668300	Down	-0.96	0.000111209	FOSL1
chr11	18415501	18417000	Down	-1.2	0.000109836	LDHA
chr11	66436001	66437000	Down	-1.46	9.83386e-05	RBM4B
chr11	35192901	35193900	Down	-1.58	9.8164e-05	CD44
chr11	20523801	20524800	Down	-1.72	9.6676e-05	PRMT3
chr11	133821101	133822100	Up	1.71	9.4691e-05	IGSF9B
chr11	95997101	95998100	Up	1.72	9.46909e-05	MAML2
chr11	99950901	99951900	Up	1.72	9.46909e-05	CNTN5
chr11	100709201	100710200	Up	1.72	9.46909e-05	ARHGAP42
chr11	9634901	9636200	Down	-1.46	9.35375e-05
chr11	67139701	67140800	Down	-1.39	8.62105e-05	CLCF1
chr11	105534101	105535100	Up	1.52	8.40466e-05	GRIA4
chr11	104059901	104060900	Up	1.53	8.40466e-05
chr11	1567401	1568400	Up	1.52	8.40465e-05	MOB2
chr11	28297601	28298600	Up	1.52	8.40465e-05	METTL15
chr11	117081101	117082300	Down	-1.52	8.27227e-05	PCSK7
chr11	94618001	94619100	Down	-1.42	8.13456e-05
chr11	836801	838100	Down	-1.11	8.08829e-05	CD151
chr11	65188501	65189500	Down	-0.97	8.03676e-05	NEAT1
chr11	56996601	56997600	Up	1.56	7.77626e-05
chr11	94610101	94611100	Down	-1.67	7.60185e-05	AMOTL1
chr11	62287901	62288900	Down	-1.33	7.4096e-05	AHNAK
chr11	25645801	25646800	Up	1.49	7.19759e-05
chr11	61146001	61147100	Down	-1.63	7.19745e-05
chr11	102194601	102195600	Up	1.52	6.48792e-05	BIRC3
chr11	109963501	109964500	Down	-1.47	6.15547e-05	ZC3H12C
chr11	117676701	117677800	Up	1.69	6.10344e-05
chr11	12176601	12177600	Down	-1.56	6.05455e-05	MICAL2
chr11	35222301	35223300	Down	-1.69	6.03371e-05	CD44
chr11	120008101	120009100	Down	-1.29	5.80757e-05	TRIM29
chr11	15713001	15714100	Up	1.62	5.52427e-05
chr11	12153301	12154300	Down	-1.69	5.49443e-05	MICAL2
chr11	133171501	133172500	Up	1.72	5.4465e-05	OPCML
chr11	65837201	65838300	Down	-1.39	5.38452e-05	PACS1
chr11	65260401	65261400	Down	-1.47	5.32789e-05
chr11	35160301	35161600	Down	-1.33	4.60673e-05	CD44
chr11	35189001	35190000	Down	-1.52	4.57965e-05	CD44
chr11	126173301	126174600	Down	-1.41	4.57047e-05	DCPS
chr11	99263201	99264200	Up	1.76	4.46096e-05	CNTN5
chr11	45831401	45832400	Up	1.75	4.46096e-05	SLC35C1
chr11	35211201	35212200	Down	-1.89	4.46083e-05	CD44
chr11	14379701	14380800	Down	-1.2	4.40175e-05	RRAS2
chr11	17094801	17095800	Down	-1.15	4.19843e-05	RPS13
chr11	65559801	65560800	Down	-1.43	4.13342e-05	OVOL1
chr11	119537101	119538200	Down	-1.77	4.03948e-05	PVRL1
chr11	69457601	69459100	Down	-0.99	3.63845e-05	CCND1
chr11	37359501	37360500	Up	1.72	3.52947e-05
chr11	48375301	48376300	Up	1.62	3.35336e-05	OR4C45
chr11	50363601	50364800	Up	1.63	3.35336e-05
chr11	108567901	108568900	Down	-2.2	3.19856e-05	DDX10
chr11	93470401	93471400	Down	-1.43	3.05108e-05	TAF1D
chr11	94523101	94524100	Down	-2.01	2.8743e-05	AMOTL1
chr11	64884301	64885500	Down	-1.3	2.86004e-05	ZNHIT2
chr11	31073101	31074100	Up	1.74	2.81657e-05
chr11	35199301	35200300	Down	-1.8	2.77886e-05	CD44
chr11	122924401	122925400	Down	-1.38	2.54275e-05
chr11	720101	721500	Down	-1.23	2.48151e-05	EPS8L2
chr11	62296401	62297400	Down	-1.4	2.36121e-05	AHNAK
chr11	101533101	101534200	Up	1.69	2.3288e-05
chr11	118884601	118886000	Down	-1.18	2.28992e-05	CCDC84
chr11	6340601	6341600	Down	-1.81	2.25963e-05	PRKCDBP
chr11	614301	615700	Down	-1.13	2.17608e-05	IRF7
chr11	81037801	81039200	Up	1.63	2.0437e-05
chr11	12155801	12157000	Down	-1.49	1.95347e-05	MICAL2
chr11	12145001	12146300	Down	-1.49	1.95347e-05	MICAL2
chr11	611601	612600	Down	-1.49	1.95347e-05	PHRF1
chr11	62618101	62619100	Down	-1.32	1.9528e-05	SNHG1
chr11	96122501	96123600	Down	-1.78	1.86976e-05	CCDC82
chr11	54873401	54874400	Up	1.83	1.83369e-05
chr11	59317301	59318300	Down	-1.97	1.83358e-05
chr11	14292701	14293700	Down	-1.71	1.65933e-05
chr11	57587001	57588100	Down	-1.72	1.65933e-05	CTNND1
chr11	71849101	71850200	Down	-1.73	1.65932e-05	FOLR3
chr11	82497001	82498000	Up	1.95	1.63774e-05
chr11	125495401	125496500	Down	-1.45	1.62832e-05	CHEK1
chr11	722801	723800	Down	-1.9	1.47822e-05	EPS8L2
chr11	119980101	119981800	Down	-1.14	1.42421e-05
chr11	90624001	90625300	Up	1.61	1.39042e-05
chr11	65547501	65548700	Down	-1.75	1.39032e-05	DKFZp761E198
chr11	35201601	35203200	Down	-1.46	1.3525e-05	CD44
chr11	119906101	119907100	Up	2.36	1.27272e-05
chr11	3020701	3021900	Down	-1.55	1.24094e-05	CARS
chr11	67016101	67017600	Down	-1.77	1.17411e-05	KDM2A
chr11	118766501	118767600	Down	-1.15	1.15816e-05	BCL9L
chr11	18430201	18431300	Down	-1.18	9.67687e-06	LDHA
chr11	26744301	26745400	Up	1.66	9.55893e-06	SLC5A12
chr11	10331501	10332500	Down	-1.84	9.55805e-06
chr11	62434001	62435300	Down	-1.31	9.14427e-06	METTL12
chr11	88069701	88071400	Down	-1.59	7.6446e-06	CTSC
chr11	118125801	118127400	Down	-1.22	7.57018e-06	MPZL2
chr11	31177301	31178400	Up	1.79	6.59534e-06
chr11	35181501	35182500	Down	-1.97	6.10412e-06	CD44
chr11	122926501	122928000	Down	-1.07	5.69152e-06	HSPA8
chr11	98734101	98735200	Up	1.94	5.62891e-06
chr11	66838101	66839900	Down	-1.22	5.59569e-06	RHOD
chr11	35231001	35232300	Down	-1.64	4.80791e-06	CD44
chr11	112033801	112035000	Down	-1.34	4.58151e-06	IL18
chr11	54980601	54981600	Up	2.1	3.92446e-06
chr11	82035301	82036400	Up	1.92	3.74944e-06
chr11	134567301	134568300	Up	2.13	3.74213e-06
chr11	57077601	57079300	Down	-1.22	3.51715e-06	TNKS1BP1
chr11	35195601	35196900	Down	-1.46	3.29327e-06	CD44
chr11	43709101	43710200	Down	-1.96	3.09762e-06	HSD17B12
chr11	9481901	9483300	Down	-1.07	3.06137e-06	ZNF143
chr11	724801	726200	Down	-1.8	2.95656e-06	EPS8L2
chr11	76510101	76511200	Down	-1.85	2.53555e-06
chr11	62285901	62287200	Down	-1.54	2.31954e-06	AHNAK
chr11	9471601	9473000	Down	-1.32	2.03107e-06
chr11	26423601	26425200	Up	1.52	1.91425e-06	ANO3
chr11	57416401	57418100	Down	-1.42	1.78865e-06	YPEL4
chr11	762701	764300	Down	-1.49	1.72807e-06	TALDO1
chr11	59702601	59704000	Up	1.78	1.67241e-06
chr11	33278501	33279900	Down	-1.64	1.40351e-06	HIPK3
chr11	44644801	44646400	Down	-1.34	1.2006e-06
chr11	62293901	62295400	Down	-1.56	1.05988e-06	AHNAK
chr11	75114901	75116500	Down	-1.36	1.00771e-06	RPS3
chr11	88057401	88058800	Down	-1.49	9.84091e-07	CTSC
chr11	64140001	64141400	Down	-1.45	8.25055e-07
chr11	728101	729400	Down	-1.5	8.20797e-07
chr11	47197601	47199200	Down	-1.29	8.00104e-07	ARFGAP2
chr11	35165201	35167000	Down	-1.7	6.52504e-07	CD44
chr11	75111501	75112700	Down	-1.71	6.0078e-07	RPS3
chr11	81792201	81793700	Up	1.67	5.51047e-07
chr11	67356701	67358200	Down	-1.39	4.94962e-07
chr11	8703401	8705300	Down	-1.07	4.57361e-07	RPL27A
chr11	12695301	12697000	Down	-1.26	4.12327e-07	TEAD1
chr11	93861401	93863200	Down	-1.34	3.42274e-07	PANX1
chr11	35171401	35173200	Down	-1.33	3.41673e-07	CD44
chr11	20044001	20045700	Down	-1.56	2.80881e-07	NAV2
chr11	66044501	66046600	Down	-1.57	2.27088e-07	CNIH2
chr11	35639601	35641300	Down	-1.54	1.78504e-07	FJX1
chr11	65554501	65555900	Down	-1.65	1.7655e-07	OVOL1
chr11	9611301	9612900	Down	-1.52	1.72031e-07	WEE1
chr11	10816801	10818300	Down	-1.2	1.58295e-07
chr11	58244501	58245900	Up	2.04	1.5418e-07
chr11	61731001	61735200	Up	1.57	1.36264e-07	FTH1
chr11	62608301	62610300	Down	-0.84	9.13903e-08	WDR74
chr11	12242101	12243800	Down	-1.63	7.07252e-08	MICAL2
chr11	9590501	9591800	Down	-1.54	5.00297e-08
chr11	65620101	65621600	Down	-1.35	4.84691e-08	SNX32
chr11	66823001	66825400	Down	-1.21	3.99406e-08	RHOD
chr11	33060601	33062900	Down	-1.06	3.9419e-08	TCP11L1
chr11	67069301	67071000	Down	-1.44	3.2088e-08	ANKRD13D
chr11	67055201	67057100	Down	-1.49	1.76833e-08	ANKRD13D
chr11	65209301	65214700	Down	-1.41	1.06693e-08	MIR612
chr11	66609801	66611700	Down	-1.39	9.86019e-09	C11orf80
chr11	34126201	34127800	Down	-1.38	8.25031e-09	NAT10
chr11	75118001	75120500	Down	-1.47	7.81295e-09
chr11	64035801	64037700	Down	-1.29	7.56181e-09	PLCB3
chr11	118122101	118123900	Down	-1.27	6.53781e-09	MPZL3
chr11	66841101	66844500	Down	-1.34	6.00418e-09
chr11	118769301	118772300	Down	-1.33	4.36584e-09	BCL9L
chr11	62291001	62293000	Down	-1.62	1.78112e-09	AHNAK
chr11	405601	408700	Down	-1.54	9.42989e-10	SIGIRR
chr11	67350601	67352900	Down	-1.23	8.64485e-10	GSTP1
chr11	12131301	12133400	Down	-1.33	7.08483e-10	MICAL2
chr11	33724201	33726500	Down	-1.32	5.17642e-10	CD59
chr11	2420801	2422700	Down	-1.54	3.68616e-10	TSSC4
chr11	65189601	65205800	Down	-1.5	2.20168e-10
chr11	65265801	65277100	Down	-1.47	2.16316e-10	MALAT1
chr11	88052701	88055500	Down	-1.41	1.06766e-10	CTSC
chr11	12169801	12172100	Down	-1.66	1.05195e-10	MICAL2
chr11	33721201	33723500	Down	-1.29	3.15991e-11	C11orf91
chr11	9599201	9607100	Down	-1.64	1.37403e-11	WEE1
chr11	8707901	8711700	Down	-1.4	1.02228e-11	RPL27A
chr11	9594301	9598200	Down	-1.78	8.63274e-12	WEE1
chr11	88062001	88066300	Down	-1.77	8.5369e-12	CTSC
chr11	62280301	62285800	Down	-1.47	8.20316e-12	AHNAK
chr11	65656801	65660200	Down	-1.8	7.00216e-12	CCDC85B
chr11	838801	843100	Down	-1.42	5.08988e-12	POLR2L
chr11	65214901	65217400	Down	-1.65	3.4827e-12
chr11	93460701	93463100	Down	-1.3	3.46287e-12	KIAA1731
chr11	69460501	69463300	Down	-1.18	3.03308e-12	CCND1
chr11	57413301	57416000	Down	-1.55	1.15687e-12	YPEL4
chr12	16499801	16501100	Down	-1.34	0.00057205	MGST1
chr12	120702301	120703800	Down	-1.08	0.000492194	PXN
chr12	109124201	109125800	Down	-1.31	0.000304627	CORO1C
chr12	120728901	120730400	Down	-1	0.000282061
chr12	46754001	46755100	Down	-0.82	0.000253578	SLC38A2
chr12	18480701	18482000	Up	1.25	0.00022535	PIK3C2G
chr12	70636701	70638000	Down	-1.3	0.000120847	CNOT2
chr12	95009001	95010000	Down	-1.47	9.83386e-05	TMCC3
chr12	20709301	20710600	Up	1.44	9.81654e-05	PDE3A
chr12	9029701	9030800	Down	-1.57	9.8164e-05	A2ML1
chr12	569101	570100	Down	-1.76	9.69867e-05	B4GALNT3
chr12	110317401	110318600	Down	-1.48	9.52595e-05	GLTP
chr12	18947301	18948300	Up	1.72	9.46909e-05
chr12	86369801	86370800	Up	1.72	9.46908e-05
chr12	104301301	104302300	Down	-1.37	9.44392e-05	GNN
chr12	110288401	110289400	Down	-1.29	9.28179e-05	GLTP
chr12	110303301	110304300	Down	-1.31	8.83491e-05	GLTP
chr12	66222001	66223000	Down	-1.4	8.62105e-05	HMGA2
chr12	133125801	133126800	Down	-1.91	8.52291e-05	FBRSL1
chr12	65995901	65996900	Down	-1.62	8.47726e-05
chr12	49759001	49760000	Up	1.52	8.40466e-05	SPATS2
chr12	66624101	66625100	Up	1.64	8.29866e-05	IRAK3
chr12	67170101	67171100	Up	1.65	8.29866e-05
chr12	40437001	40438000	Up	1.64	8.29865e-05	SLC2A13
chr12	66276501	66277500	Down	-1.76	8.2985e-05	HMGA2
chr12	66348301	66349300	Down	-1.99	8.25929e-05	HMGA2
chr12	50612901	50613900	Down	-1.51	8.10859e-05	LIMA1
chr12	4409401	4410600	Down	-1.34	7.4096e-05	CCND2
chr12	1606101	1607200	Down	-1.64	7.19745e-05
chr12	66242901	66243900	Down	-1.64	7.19745e-05	HMGA2
chr12	4380601	4381600	Down	-1.65	7.19745e-05	CCND2
chr12	120730501	120731900	Down	-1.07	7.1854e-05
chr12	110286801	110287900	Down	-1.2	7.1567e-05
chr12	6677201	6678200	Down	-1.34	6.92283e-05	NOP2
chr12	852101	853100	Up	1.68	6.67333e-05
chr12	53378601	53379600	Up	1.67	6.67333e-05
chr12	29533701	29534700	Down	-1.81	6.67318e-05	ERGIC2
chr12	46574701	46575700	Down	-2.1	6.65099e-05
chr12	30348601	30349600	Up	1.79	6.3826e-05
chr12	25538501	25539900	Down	-0.98	5.92391e-05
chr12	69243101	69244200	Down	-1.22	5.89076e-05
chr12	862101	863100	Down	-1.31	5.55711e-05	WNK1
chr12	69236001	69237300	Down	-1.06	5.53201e-05	MDM2
chr12	10727401	10728400	Up	1.62	5.52427e-05
chr12	45927601	45928600	Up	1.62	5.52427e-05
chr12	110301901	110302900	Down	-1.17	5.47529e-05	GLTP
chr12	6432801	6433800	Down	-1.39	5.38452e-05	PLEKHG6
chr12	114298601	114299600	Up	1.68	5.33415e-05	RBM19
chr12	110968601	110969600	Down	-1.59	5.29816e-05	RAD9B
chr12	122393501	122394500	Down	-1.61	5.29816e-05	WDR66
chr12	123997301	123998500	Down	-1.75	5.26093e-05	RILPL1
chr12	120663201	120664200	Down	-1.61	5.25826e-05	PXN
chr12	89894601	89895700	Up	1.55	5.16499e-05	POC1B
chr12	51013801	51014800	Down	-1.49	5.02703e-05	DIP2B
chr12	91923101	91924100	Up	1.57	4.71477e-05
chr12	69225201	69226200	Down	-1.25	4.58624e-05	MDM2
chr12	16063801	16064800	Down	-1.52	4.57965e-05	DERA
chr12	122379901	122380900	Down	-1.53	4.57965e-05	WDR66
chr12	60139301	60140300	Up	1.76	4.46096e-05	SLC16A7
chr12	13524501	13525500	Up	1.75	4.46095e-05	C12orf36
chr12	66317201	66318200	Down	-1.86	4.15522e-05	HMGA2
chr12	120654201	120655600	Down	-1.42	3.93919e-05	PXN
chr12	62409701	62410700	Up	2.08	3.78224e-05	FAM19A2
chr12	48233401	48234400	Down	-1.66	3.77932e-05
chr12	68826201	68827300	Up	1.59	3.6187e-05
chr12	27676801	27677800	Down	-1.6	3.34437e-05	PPFIBP1
chr12	84672201	84673200	Up	1.83	2.87442e-05
chr12	95608001	95609000	Down	-1.85	2.81645e-05	FGD6
chr12	123351501	123353000	Down	-1.18	2.77024e-05	VPS37B
chr12	6435901	6437200	Down	-1.44	2.69418e-05	PLEKHG6
chr12	46623101	46624200	Down	-1.52	2.68412e-05	SLC38A1
chr12	62996601	62997600	Down	-1.36	2.49892e-05	C12orf61
chr12	96612801	96613900	Down	-1.22	2.4815e-05	ELK3
chr12	50147701	50148700	Up	1.65	2.46836e-05	TMBIM6
chr12	10380401	10381500	Up	1.66	2.46835e-05
chr12	125424101	125425400	Down	-1.52	2.42608e-05
chr12	20495201	20496200	Up	1.79	2.28493e-05
chr12	69240901	69242200	Down	-1.24	2.2651e-05
chr12	29912301	29913500	Up	1.6	2.23881e-05	TMTC1
chr12	66338401	66339400	Down	-1.49	2.10364e-05	HMGA2
chr12	116714701	116716100	Down	-1.57	2.10136e-05	MED13L
chr12	12714201	12715200	Down	-1.33	1.9528e-05	DUSP16
chr12	4429901	4431200	Down	-1.6	1.89158e-05	C12orf5
chr12	74251401	74252400	Up	1.91	1.83005e-05
chr12	95594001	95595300	Down	-1.88	1.7841e-05	FGD6
chr12	109034601	109035800	Down	-1.28	1.68679e-05
chr12	43983701	43984700	Up	1.96	1.63774e-05
chr12	107312201	107313200	Up	1.96	1.63774e-05
chr12	46122101	46123500	Down	-1.44	1.62832e-05	ARID2
chr12	78634501	78635500	Up	1.86	1.56008e-05
chr12	27032501	27033900	Up	1.55	1.50594e-05
chr12	10858801	10859800	Down	-1.89	1.47822e-05	CSDA
chr12	102867501	102868600	Up	1.7	1.42282e-05	IGF1
chr12	76436901	76438200	Down	-1.4	1.33973e-05
chr12	4416801	4418100	Down	-1.4	1.22032e-05
chr12	69995301	69996300	Down	-2.11	1.14888e-05	CCT2
chr12	53876301	53877300	Down	-1.4	1.09894e-05	MAP3K12
chr12	34809701	34810800	Up	1.72	1.02151e-05
chr12	118031901	118032900	Up	2.06	9.91312e-06	KSR2
chr12	90601101	90602100	Up	1.75	9.66281e-06
chr12	96792401	96793500	Down	-1.63	9.50836e-06	CDK17
chr12	89739901	89741400	Down	-1.2	9.20966e-06
chr12	120647401	120648600	Down	-1.19	9.20966e-06	LOC100506649
chr12	92527001	92528400	Down	-1.48	7.72094e-06
chr12	65545501	65546500	Up	1.9	7.42634e-06
chr12	100459201	100460200	Up	1.98	6.88903e-06	UHRF1BP1L
chr12	28343301	28344300	Down	-1.3	6.02736e-06
chr12	46764401	46767600	Down	-1.13	5.79329e-06	SLC38A2
chr12	66270701	66272400	Down	-1.49	4.14165e-06	HMGA2
chr12	16681101	16683000	Up	1.39	4.10462e-06
chr12	14922101	14923400	Down	-1.1	4.01333e-06	HIST4H4
chr12	46662101	46663300	Down	-1.19	3.87432e-06	SLC38A1
chr12	89745001	89746700	Down	-1.37	3.84048e-06	DUSP6
chr12	69237901	69239700	Down	-0.94	3.74656e-06	MDM2
chr12	120080101	120081100	Up	2.13	3.74208e-06
chr12	52874001	52875600	Down	-1.47	3.30705e-06
chr12	42226801	42228000	Up	1.95	2.96673e-06
chr12	56325501	56326700	Down	-1.54	2.96541e-06	DGKA
chr12	123372501	123374100	Down	-1.26	2.39884e-06	VPS37B
chr12	120667401	120669100	Down	-1.47	2.14056e-06	PXN
chr12	128498201	128499300	Up	1.84	1.67767e-06
chr12	125397101	125399900	Down	-1.22	1.50292e-06	UBC
chr12	69232501	69234300	Down	-1.17	1.43459e-06	MDM2
chr12	70552401	70553500	Up	2.1	1.22998e-06
chr12	66256401	66257600	Down	-1.86	8.40407e-07	HMGA2
chr12	84470601	84472000	Up	1.81	8.32375e-07
chr12	55453301	55454600	Up	2.02	6.14942e-07
chr12	66240901	66242500	Down	-1.43	5.59753e-07	HMGA2
chr12	6647301	6649100	Down	-1.2	5.2266e-07	IFFO1
chr12	123345601	123347100	Down	-1.28	5.10783e-07	HIP1R
chr12	133299501	133301300	Down	-1.31	4.39851e-07
chr12	50566301	50568500	Down	-1.51	4.28785e-07
chr12	29643801	29645200	Up	1.76	3.9433e-07	OVCH1
chr12	95610301	95612200	Down	-1.33	3.13417e-07	FGD6
chr12	51157201	51159000	Down	-1.39	3.10439e-07	ATF1
chr12	8849701	8851400	Down	-1.52	2.91759e-07	RIMKLB
chr12	95510301	95511700	Down	-1.6	2.46423e-07	FGD6
chr12	110292201	110293900	Down	-1.29	2.36654e-07	GLTP
chr12	132422801	132424300	Down	-1.84	1.47645e-07	PUS1
chr12	7052101	7053900	Down	-1.27	1.38745e-07	C12orf57
chr12	92538201	92540000	Down	-0.99	1.24752e-07	BTG1
chr12	122387501	122389200	Down	-1.37	1.12747e-07	WDR66
chr12	50603301	50605400	Down	-1.46	1.06608e-07	LIMA1
chr12	57912301	57914000	Up	1.19	8.40599e-08	DDIT3
chr12	66236601	66240800	Down	-1.43	7.14139e-08	HMGA2
chr12	104342201	104343900	Down	-1.38	4.23962e-08	C12orf73
chr12	6643001	6645100	Down	-1.43	2.61915e-08	GAPDH
chr12	27485601	27487100	Down	-1.53	1.97927e-08	ARNTL2
chr12	120631901	120634000	Down	-1.52	1.54218e-08	GCN1L1
chr12	46758001	46763500	Down	-0.95	9.93709e-09	SLC38A2
chr12	76417301	76421900	Down	-1.17	6.15603e-09	PHLDA1
chr12	95042601	95045000	Down	-1.86	5.60761e-09	TMCC3
chr12	52876301	52888000	Down	-2.13	5.55661e-09	KRT6A
chr12	110294501	110297300	Down	-1.21	4.57838e-09	GLTP
chr12	76422301	76426200	Down	-1.16	1.64734e-09	PHLDA1
chr12	28127401	28129500	Down	-1.43	1.3594e-09
chr12	69229101	69231300	Down	-1.43	5.98404e-10	MDM2
chr12	120644601	120646900	Down	-1.58	4.92815e-10	LOC100506649
chr12	122905901	122908000	Down	-1.19	4.80819e-10	CLIP1
chr12	56509701	56512800	Down	-1.23	3.34272e-10	RPL41
chr12	28109701	28126300	Down	-1.95	3.044e-10	PTHLH
chr12	13348801	13369800	Down	-1.59	2.69056e-10	EMP1
chr12	123347801	123350000	Down	-1.38	2.37896e-10	VPS37B
chr12	52902501	52917200	Down	-2.01	2.12887e-10	KRT5
chr12	66360301	66363000	Down	-1.37	1.47396e-10
chr12	110297801	110301100	Down	-1.36	1.15436e-10	GLTP
chr12	53435501	53437900	Down	-1.66	1.05048e-10	LOC283335
chr12	4382501	4394500	Down	-1.72	4.23749e-11	CCND2
chr12	4395001	4408700	Down	-1.7	2.90324e-11	CCND2
chr12	54679001	54683500	Down	-1.23	2.10099e-11
chr12	46749701	46753000	Down	-1.42	1.16732e-11	SLC38A2
chr12	125393101	125396700	Down	-2.03	1.15839e-11
chr12	66244901	66247300	Down	-1.85	9.55149e-12	HMGA2
chr12	52838601	52844300	Down	-1.56	6.67498e-12	KRT6B
chr12	7046101	7049100	Down	-1.64	6.61624e-12	ATN1
chr12	66229401	66233500	Down	-1.7	3.87316e-12	HMGA2
chr12	56555901	56559500	Down	-1.19	3.85319e-12	SMARCC2
chr12	4412201	4416300	Down	-1.47	3.57218e-12	CCND2
chr12	10873201	10876600	Down	-1.24	2.26115e-12	CSDA
chr12	66224001	66228500	Down	-1.6	2.22423e-12	HMGA2
chr12	13370101	13373000	Down	-1.58	1.85865e-12
chr12	93321801	93324600	Down	-1.51	1.64882e-12	EEA1
chr12	66217401	66221000	Down	-1.68	1.47123e-12	RPSAP52
chr13	30168501	30170200	Down	-1.14	0.000256681	SLC7A1
chr13	85039001	85040200	Up	1.39	0.000169436
chr13	99852001	99853600	Down	-1.16	0.000161109	UBAC2-AS1
chr13	45010901	45011900	Down	-1.5	9.7637e-05	TSC22D1
chr13	31588401	31589400	Up	1.71	9.4691e-05
chr13	50823401	50824400	Up	1.71	9.46909e-05
chr13	55328101	55329100	Up	1.72	9.46909e-05
chr13	106485401	106486400	Up	1.72	9.46909e-05
chr13	34501501	34502500	Up	1.72	9.46909e-05	RFC3
chr13	99945901	99946900	Up	1.53	8.40466e-05	UBAC2
chr13	39203201	39204200	Up	1.53	8.40465e-05
chr13	95634101	95635100	Up	1.53	8.40465e-05
chr13	76058501	76059500	Up	1.65	8.29866e-05	TBC1D4
chr13	46390101	46391100	Up	1.65	8.29865e-05	SIAH3
chr13	42622101	42623300	Down	-1.68	7.74804e-05	DGKH
chr13	51933301	51934300	Down	-1.43	7.30824e-05	SERPINE3
chr13	53226001	53227100	Down	-1.54	7.26652e-05	SUGT1
chr13	80428301	80429300	Down	-1.95	7.07976e-05
chr13	110434501	110435500	Down	-1.34	6.92283e-05	IRS2
chr13	114534901	114536200	Down	-1.7	6.79389e-05	GAS6
chr13	80380901	80381900	Up	1.62	5.52428e-05
chr13	109866801	109867800	Down	-1.85	5.46136e-05
chr13	85168801	85170100	Up	1.54	5.31761e-05
chr13	90679301	90680600	Up	1.44	4.57978e-05
chr13	34482601	34483600	Up	1.72	3.52946e-05	RFC3
chr13	77138901	77139900	Up	1.83	2.87442e-05
chr13	26101601	26102600	Up	1.83	2.87441e-05	ATP8A2
chr13	85499101	85500300	Down	-1.87	2.81644e-05
chr13	105994801	105995800	Up	1.65	2.46836e-05
chr13	91917801	91918900	Up	1.79	2.28493e-05
chr13	52158401	52160000	Down	-1.4	1.90692e-05	WDFY2
chr13	57271801	57272800	Up	1.91	1.77515e-05
chr13	91844001	91845000	Up	1.92	1.77515e-05
chr13	60174101	60175100	Up	1.96	1.63774e-05
chr13	65849401	65850600	Up	1.66	1.53348e-05
chr13	114565601	114567000	Down	-1.29	1.15156e-05	GAS6
chr13	62387901	62389000	Up	1.86	1.01979e-05
chr13	99097901	99099300	Down	-1.18	9.67687e-06	FARP1
chr13	72311301	72312500	Up	1.76	9.66289e-06	DACH1
chr13	31061501	31062500	Up	1.87	9.31913e-06
chr13	110438101	110439200	Down	-1.61	6.02227e-06	IRS2
chr13	58905301	58906500	Up	1.68	5.97822e-06
chr13	114523101	114524600	Down	-1.21	5.06002e-06	GAS6
chr13	109173401	109174600	Up	1.77	4.16718e-06
chr13	52377101	52378800	Down	-1.19	3.19947e-06	DHRS12
chr13	21750301	21751700	Down	-1.52	2.28313e-06	MRP63
chr13	110466801	110468000	Up	1.84	1.67758e-06
chr13	63216901	63218200	Up	1.78	1.56353e-06
chr13	80060001	80061600	Down	-1.17	1.00672e-06	NDFIP2
chr13	52026501	52028000	Down	-1.12	6.50229e-07	INTS6
chr13	76335601	76336800	Down	-1.55	6.14464e-07	LMO7
chr13	97454701	97455800	Up	2.24	5.3526e-07	HS6ST3
chr13	45009001	45010800	Down	-1.12	3.12886e-07	TSC22D1
chr13	97073801	97075100	Up	1.96	2.6238e-07	HS6ST3
chr13	107186801	107188500	Down	-1.18	2.27663e-07	EFNB2
chr13	45914301	45916200	Down	-1.09	2.10554e-07	TPT1
chr13	114521201	114522800	Down	-1.41	1.00055e-07
chr13	52344701	52346500	Down	-1.76	5.11519e-08	DHRS12
chr13	80131501	80134100	Down	-1.45	3.97483e-09
chr13	73632701	73635000	Down	-1.42	1.00735e-09	KLF5
chr13	91999201	92001900	Down	-1.25	8.70326e-10	MIR17HG
chr13	73651001	73654700	Down	-1.43	8.49157e-10
chr13	73641301	73650600	Down	-1.27	4.40055e-11	KLF5
chr13	109800101	109802400	Down	-1.42	3.27778e-11	MYO16
chr13	109921101	109928700	Down	-1.53	2.75398e-11
chr13	109917101	109920100	Down	-1.58	1.96124e-11
chr13	73636001	73640900	Down	-1.09	1.07146e-11	KLF5
chr13	20759901	20766200	Down	-1.43	8.33349e-12	GJB2
chr13	80055001	80059900	Down	-1.23	7.46667e-12	NDFIP2
chr13	45907801	45910800	Down	-0.94	6.44021e-12
chr13	27830701	27833700	Down	-1.26	2.51689e-12
chr14	86119601	86120700	Up	1.43	0.000238506
chr14	51974101	51975300	Down	-1.23	0.000204768	FRMD6
chr14	48325201	48326300	Up	1.48	0.000177202
chr14	69433201	69434900	Down	-1.47	0.000132168	ACTN1
chr14	105517801	105518800	Down	-1.58	9.8164e-05	GPR132
chr14	88431101	88432100	Up	1.72	9.4691e-05	GALC
chr14	92985501	92986500	Up	1.71	9.46909e-05	RIN3
chr14	55612901	55613900	Down	-1.37	9.44392e-05
chr14	21735801	21737000	Up	1.17	9.35114e-05	HNRNPC
chr14	24714601	24715600	Down	-1.3	9.28179e-05
chr14	73524901	73525900	Down	-1.29	9.28179e-05	RBM25
chr14	43457601	43458600	Up	1.82	9.13701e-05
chr14	75077701	75078700	Down	-1.56	9.07163e-05	LTBP2
chr14	52171601	52172600	Down	-1.6	8.47726e-05	FRMD6
chr14	33427301	33428300	Up	1.52	8.40465e-05	NPAS3
chr14	102360601	102361600	Up	1.52	8.40465e-05	PPP2R5C
chr14	20225001	20226000	Up	1.52	8.40465e-05
chr14	53992001	53993000	Up	1.57	7.77625e-05
chr14	69343901	69344900	Down	-1.61	7.48229e-05	ACTN1
chr14	77434501	77435500	Down	-1.46	7.43263e-05
chr14	105521401	105522900	Down	-1.44	7.36491e-05	GPR132
chr14	69426501	69427500	Down	-1.52	7.26652e-05	ACTN1
chr14	51995401	51996400	Down	-1.54	7.26652e-05	FRMD6
chr14	52115001	52116000	Down	-1.54	7.26652e-05	FRMD6
chr14	48741201	48742200	Up	1.49	7.19761e-05
chr14	60715301	60716300	Down	-1.27	6.9969e-05	PPM1A
chr14	32840901	32841900	Down	-1.81	6.67318e-05	AKAP6
chr14	72392901	72393900	Up	1.8	6.38259e-05
chr14	104163901	104165200	Down	-1.28	6.25794e-05	XRCC3
chr14	69373101	69374300	Down	-1.48	6.15547e-05	ACTN1
chr14	69431401	69432400	Down	-1.38	5.85263e-05	ACTN1
chr14	56259201	56260200	Up	1.62	5.52426e-05	LINC00520
chr14	105714401	105715500	Down	-1.58	5.29816e-05	BTBD6
chr14	105472101	105473100	Down	-1.6	5.29816e-05
chr14	32545301	32546400	Down	-1.87	5.09685e-05	ARHGAP5-AS1
chr14	51978001	51979000	Down	-1.49	5.02703e-05	FRMD6
chr14	104155301	104156300	Down	-1.44	4.77772e-05	KLC1
chr14	69423801	69424800	Down	-1.33	4.62049e-05	ACTN1
chr14	35873501	35874500	Down	-1.13	4.50747e-05	NFKBIA
chr14	84845701	84846700	Up	1.75	4.46096e-05
chr14	24025401	24026400	Down	-1.64	4.43814e-05	THTPA
chr14	105475801	105476800	Down	-1.66	3.77932e-05	CDCA4
chr14	49912601	49913600	Up	1.72	3.52946e-05
chr14	24785001	24786000	Down	-1.4	3.38967e-05	LTB4R
chr14	50364501	50365500	Down	-1.73	3.34374e-05
chr14	55525701	55526700	Down	-1.72	3.34374e-05	MAPK1IP1L
chr14	69363901	69364900	Down	-1.6	2.74805e-05	ACTN1
chr14	24640201	24641400	Down	-1.6	2.74805e-05	REC8
chr14	75725901	75727000	Down	-1.43	2.73237e-05
chr14	105485701	105486700	Down	-1.76	2.6309e-05	CDCA4
chr14	89770701	89771700	Up	1.66	2.46835e-05	FOXN3
chr14	74180201	74181700	Down	-1.32	2.44133e-05	PNMA1
chr14	65214601	65215600	Down	-1.64	2.37523e-05	SPTB
chr14	65229201	65230300	Down	-1.54	2.33116e-05	SPTB
chr14	105501901	105503000	Down	-1.67	1.97551e-05
chr14	53725901	53726900	Up	1.96	1.63774e-05
chr14	39787901	39789200	Up	1.47	1.48883e-05	CTAGE5
chr14	52043101	52044500	Down	-1.21	1.19686e-05	FRMD6
chr14	65495901	65496900	Up	1.89	1.19551e-05	FNTB
chr14	64969801	64970800	Down	-1.35	1.14293e-05	ZBTB25
chr14	28211701	28212900	Up	1.72	1.0215e-05
chr14	69013301	69015000	Down	-1.13	9.38734e-06	RAD51B
chr14	19019801	19021000	Up	1.86	9.31906e-06
chr14	79615401	79616600	Up	1.87	9.28072e-06	NRXN3
chr14	51961701	51963300	Down	-1.3	8.97073e-06	FRMD6
chr14	65224801	65225900	Down	-1.38	8.89416e-06	SPTB
chr14	105487201	105488800	Down	-1.4	8.40517e-06	CDCA4
chr14	50052001	50053100	Down	-1.36	8.28359e-06	RPS29
chr14	105189701	105191400	Down	-1.19	6.11898e-06	ADSSL1
chr14	50359001	50360700	Down	-1.19	6.04519e-06	ARF6
chr14	69399101	69400500	Down	-1.53	5.86736e-06	ACTN1
chr14	69341601	69342900	Down	-1.58	4.2115e-06	ACTN1
chr14	103058101	103059500	Down	-1.71	3.97978e-06	RCOR1
chr14	105947201	105948500	Down	-1.3	3.81167e-06
chr14	51370201	51371300	Down	-2.07	3.74864e-06	ABHD12B
chr14	69393401	69394900	Down	-1.52	3.67895e-06	ACTN1
chr14	75033201	75035000	Down	-1.21	3.45861e-06	LTBP2
chr14	69387201	69388800	Down	-1.39	2.90227e-06	ACTN1
chr14	39900401	39901400	Down	-2.27	2.63687e-06	FBXO33
chr14	48472101	48473200	Up	1.86	2.6258e-06
chr14	24701101	24702900	Down	-1.35	2.26352e-06	GMPR2
chr14	105513401	105514500	Down	-1.73	1.87283e-06
chr14	83377601	83378700	Up	2.04	1.76106e-06
chr14	45552401	45554100	Down	-1.63	1.58539e-06	PRPF39
chr14	69444401	69446000	Down	-1.25	1.49861e-06	ACTN1
chr14	65222201	65223400	Down	-1.73	1.48939e-06	SPTB
chr14	69331201	69332400	Down	-1.75	1.48939e-06
chr14	51955301	51957200	Down	-1.35	1.34323e-06	FRMD6
chr14	69402101	69403900	Down	-1.76	6.8163e-07	ACTN1
chr14	105473401	105474900	Down	-1.6	4.86744e-07
chr14	69366001	69367600	Down	-1.44	4.76434e-07	ACTN1
chr14	69404601	69405900	Down	-1.54	3.82882e-07	ACTN1
chr14	23789901	23791600	Down	-1.11	3.35713e-07	PABPN1
chr14	69409901	69411800	Down	-1.26	2.98587e-07	ACTN1
chr14	21288801	21289800	Up	2.6	1.82958e-07
chr14	52117501	52119500	Down	-1.49	1.68481e-07	FRMD6
chr14	105435801	105437600	Down	-1.2	1.5829e-07	AHNAK2
chr14	69416101	69417800	Down	-1.48	1.41429e-07	ACTN1
chr14	104168601	104170400	Down	-1.5	1.26988e-07	XRCC3
chr14	69370001	69372500	Down	-1.3	1.2357e-07	ACTN1
chr14	71786801	71788600	Down	-1.3	6.68009e-08
chr14	105511401	105513000	Down	-1.73	5.27249e-08
chr14	55517501	55519600	Down	-1.43	5.05639e-08	MAPK1IP1L
chr14	69396601	69398200	Down	-1.66	3.84481e-08	ACTN1
chr14	55595401	55597300	Down	-1.13	1.79302e-08	LGALS3
chr14	74224901	74226800	Down	-1.87	8.49616e-09	C14orf43
chr14	69419301	69421300	Down	-1.56	2.3009e-09	ACTN1
chr14	24710701	24714000	Down	-1.16	2.22619e-09	TINF2
chr14	69428101	69430200	Down	-1.38	1.87203e-09	ACTN1
chr14	50047301	50050300	Down	-1.4	1.66763e-09	RPS29
chr14	69412401	69415600	Down	-1.49	9.64332e-10	ACTN1
chr14	69435301	69437500	Down	-1.41	6.69982e-10	ACTN1
chr14	52197401	52200100	Down	-1.32	4.80691e-10
chr14	69250901	69260700	Down	-1.91	1.98618e-10	ZFP36L1
chr14	105172401	105175700	Down	-1.51	1.0201e-10	INF2
chr14	75744701	75751500	Down	-2.17	4.21113e-11	FOS
chr14	69332601	69339300	Down	-1.52	8.51536e-12
chr14	69360401	69363300	Down	-1.43	6.3546e-12	ACTN1
chr14	69351401	69355800	Down	-1.6	2.6218e-12	ACTN1
chr14	65218001	65221800	Down	-1.57	2.21367e-12	SPTB
chr14	105505901	105509900	Down	-1.81	1.6326e-12
chr14	55032001	55034100	Down	-1.9	5.42965e-13	SAMD4A
chr15	74714901	74716000	Down	-1.32	0.00280584	SEMA7A
chr15	65587501	65589300	Down	-1.02	0.000382107
chr15	58039301	58040400	Up	1.4	0.000261519
chr15	57178901	57180200	Down	-1.38	0.000129332	LOC145783
chr15	63334601	63335800	Down	-1.25	0.000115125	TPM1
chr15	20608701	20609700	Up	1	9.92717e-05
chr15	90931201	90932200	Down	-1.48	9.82601e-05	IQGAP1
chr15	45782301	45783300	Up	1.71	9.46909e-05	SLC30A4
chr15	55816501	55817500	Up	1.72	9.46909e-05
chr15	71418101	71419800	Down	-1.45	9.4272e-05
chr15	31283701	31284700	Down	-1.31	8.83491e-05	MTMR10
chr15	73464201	73465600	Up	1.35	8.52679e-05	NEO1
chr15	72507101	72508100	Down	-1.9	8.52291e-05	PKM2
chr15	41163401	41164400	Down	-1.17	8.44633e-05	RHOV
chr15	59457501	59458500	Down	-1.5	8.10859e-05	MYO1E
chr15	20854301	20855500	Up	0.9	7.90677e-05
chr15	59068601	59069700	Down	-1.65	7.60185e-05	FAM63B
chr15	85524301	85525600	Down	-1.41	7.39797e-05	PDE8A
chr15	20546401	20547900	Up	0.6	7.27759e-05
chr15	101432501	101433500	Down	-1.52	7.26652e-05	ALDH1A3
chr15	76710201	76711200	Down	-1.94	7.07976e-05	SCAPER
chr15	90605301	90606400	Down	-1.82	6.81953e-05	ZNF710
chr15	88201101	88202200	Up	1.6	6.80067e-05
chr15	100306301	100307300	Up	1.69	6.67333e-05
chr15	53369601	53370600	Up	1.8	6.38259e-05
chr15	101419601	101420600	Down	-1.47	6.15547e-05	ALDH1A3
chr15	90026501	90027500	Down	-1.29	5.80757e-05	RHCG
chr15	74699501	74700500	Down	-1.64	5.75134e-05
chr15	101261401	101262500	Down	-1.23	5.63169e-05
chr15	61591301	61592300	Up	1.62	5.52426e-05
chr15	41135801	41137100	Down	-1.17	5.47529e-05	SPINT1
chr15	45018601	45020200	Down	-1.02	5.3872e-05
chr15	71427901	71428900	Down	-1.59	5.29816e-05
chr15	52837901	52839100	Down	-1.25	4.81284e-05	ARPP19
chr15	33794701	33795800	Up	1.57	4.71478e-05	RYR3
chr15	44857301	44858300	Down	-1.33	4.62049e-05	SPG11
chr15	90003501	90004500	Down	-1.53	4.57965e-05
chr15	68582301	68583400	Down	-1.2	4.52122e-05	FEM1B
chr15	81553601	81554600	Up	1.76	4.46096e-05	IL16
chr15	67365401	67366400	Down	-1.63	4.43814e-05	SMAD3
chr15	72494801	72496100	Down	-1.21	4.40175e-05	PKM2
chr15	20557201	20558500	Up	1.01	4.37849e-05
chr15	50646201	50647200	Down	-1.14	4.33003e-05	LOC100129387
chr15	72498401	72499400	Down	-1.68	4.32587e-05	PKM2
chr15	74705101	74706400	Down	-1.28	3.90134e-05	SEMA7A
chr15	74716801	74717800	Down	-1.68	3.77932e-05	SEMA7A
chr15	93571501	93572500	Down	-1.37	3.63814e-05	CHD2
chr15	63575401	63576400	Up	1.72	3.52946e-05	APH1B
chr15	93425501	93426600	Down	-1.46	3.52573e-05	LOC100507217
chr15	40622301	40623300	Down	-1.18	3.47706e-05	C15orf52
chr15	71335501	71336600	Down	-1.31	3.1362e-05	LRRC49
chr15	90038101	90039100	Down	-1.34	3.1e-05	RHCG
chr15	45458701	45459800	Down	-1.27	2.88028e-05	SHF
chr15	82305201	82306200	Up	1.83	2.87442e-05
chr15	75660301	75661300	Down	-1.21	2.86083e-05	MAN2C1
chr15	65596101	65597800	Down	-1.12	2.64456e-05
chr15	67546101	67547500	Down	-1.49	2.17145e-05	AAGAB
chr15	75939501	75940900	Down	-1.48	2.01212e-05	SNX33
chr15	64445301	64446900	Down	-1.21	1.69171e-05	SNX22
chr15	41575301	41576700	Down	-1.5	1.65612e-05	OIP5-AS1
chr15	26316801	26318300	Up	1.54	1.50593e-05
chr15	68569801	68571600	Down	-0.96	1.49142e-05	FEM1B
chr15	99192901	99194200	Down	-1.37	1.41837e-05	IGF1R
chr15	90002201	90003300	Down	-1.57	1.32484e-05
chr15	42499501	42501000	Down	-1.32	1.21895e-05	VPS39
chr15	22391301	22392400	Up	1.34	1.19198e-05
chr15	89181401	89182600	Down	-1.29	1.1451e-05	ISG20
chr15	101816701	101817900	Down	-1.42	1.09894e-05	SELS
chr15	22379101	22380300	Up	1.35	8.63814e-06	OR4N4
chr15	42148901	42150200	Down	-1.22	7.33564e-06	SPTBN5
chr15	63359301	63361100	Down	-1.39	7.2636e-06	TPM1
chr15	90627601	90628700	Down	-1.78	7.18205e-06	IDH2
chr15	34010501	34011500	Up	2	6.88897e-06	RYR3
chr15	63356801	63358600	Down	-1.17	6.62537e-06	TPM1
chr15	52216601	52217600	Down	-1.74	6.60319e-06
chr15	59657401	59658900	Down	-1.29	6.46747e-06	MYO1E
chr15	90005501	90006700	Down	-1.52	5.74468e-06
chr15	76135701	76137100	Down	-1.88	5.28818e-06	UBE2Q2
chr15	52121101	52122900	Down	-1	4.67632e-06	TMOD3
chr15	29989801	29990900	Down	-1.58	4.2115e-06
chr15	66796401	66798000	Down	-1.24	4.16214e-06	RPL4
chr15	48029201	48030400	Up	1.72	4.02458e-06	SEMA6D
chr15	59635001	59636100	Down	-1.58	2.71709e-06	MYO1E
chr15	74724501	74726000	Down	-1.53	2.08305e-06	SEMA7A
chr15	52359301	52360700	Down	-1.39	2.03748e-06
chr15	67357401	67359200	Down	-1.45	1.44625e-06	SMAD3
chr15	42119301	42121000	Down	-1.12	1.11926e-06	MAPKBP1
chr15	30113701	30115100	Down	-1.02	8.76228e-07	TJP1
chr15	93446701	93448600	Down	-1.11	5.82103e-07	MIR3175
chr15	59591801	59593300	Down	-1.85	4.31374e-07	MYO1E
chr15	84047401	84049300	Down	-1.52	1.27547e-07
chr15	69748901	69750200	Down	-1.4	9.29195e-08
chr15	90022301	90024300	Down	-1.36	2.75155e-08	RHCG
chr15	60681601	60691100	Down	-1.29	2.61108e-08	ANXA2
chr15	81292601	81294500	Down	-1.34	2.52404e-08	MESDC1
chr15	72488801	72494000	Down	-1.87	2.05057e-08	PKM2
chr15	99190901	99192500	Down	-1.78	2.03201e-08	IGF1R
chr15	63336401	63338300	Down	-1.5	1.76824e-08	TPM1
chr15	31618501	31620300	Down	-1.55	9.37201e-09	KLF13
chr15	39872101	39893600	Down	-3.02	8.52832e-09	THBS1
chr15	59651401	59653700	Down	-1.42	7.24738e-09	MYO1E
chr15	83931601	83933800	Down	-1.33	6.56727e-09	BNC1
chr15	63348801	63351500	Down	-1.38	5.99522e-09	TPM1
chr15	72502801	72504700	Down	-1.63	1.09803e-09	PKM2
chr15	59663201	59665400	Down	-1.55	9.30722e-10	MYO1E
chr15	42565001	42567400	Down	-1.47	7.63728e-10	GANC
chr15	90019001	90021300	Down	-1.55	2.55978e-10	RHCG
chr15	60660301	60681500	Down	-1.49	1.85848e-10	ANXA2
chr15	60642101	60659700	Down	-1.61	1.02146e-10	ANXA2
chr15	60635001	60641600	Down	-1.81	9.50687e-11
chr15	83926801	83929300	Down	-1.5	6.44431e-11	BNC1
chr15	66789301	66791800	Down	-1.28	1.26917e-11	SNAPC5
chr15	83944301	83950600	Down	-1.43	8.95064e-12	BNC1
chr15	83951301	83954800	Down	-1.75	6.32271e-12	BNC1
chr15	83937601	83942000	Down	-1.55	4.17908e-12	BNC1
chr15	63344001	63348700	Down	-1.59	3.35291e-12	TPM1
chr15	63339301	63342300	Down	-1.94	3.27947e-12	TPM1
chr15	71407401	71410000	Down	-1.58	1.2267e-12	CT62
chr16	46427401	46428500	Up	0.3	0.0122297
chr16	2820001	2821100	Down	-1.39	0.000286637	SRRM2
chr16	48418501	48420000	Down	-1.41	0.000265284	MIR548AE2
chr16	2261001	2262100	Down	-1.46	0.000203067	PGP
chr16	33922601	33923700	Up	0.73	0.000174391
chr16	58549301	58550600	Down	-1.16	0.000148228	SETD6
chr16	68826301	68827500	Down	-1.5	0.000124486	CDH1
chr16	85743201	85744600	Down	-1.32	0.000112212	C16orf74
chr16	32522201	32523200	Up	1.27	9.9514e-05
chr16	57836301	57837300	Down	-1.77	9.94144e-05	KIFC3
chr16	30428901	30429900	Down	-1.48	9.83386e-05	ZNF771
chr16	28548401	28549400	Up	1.31	9.58543e-05	NUPR1
chr16	73898201	73899200	Up	1.71	9.46909e-05
chr16	21607901	21608900	Up	1.72	9.46909e-05	METTL9
chr16	9188701	9189800	Up	1.27	9.44407e-05	C16orf72
chr16	89626801	89627900	Down	-0.95	9.38553e-05	RPL13
chr16	67240601	67241600	Down	-1.38	8.62105e-05	LRRC29
chr16	71071801	71072800	Up	1.35	8.52678e-05	HYDIN
chr16	32537601	32538600	Up	1.12	8.44648e-05
chr16	65385101	65386100	Up	1.64	8.29865e-05	LOC283867
chr16	46688201	46689200	Down	-1.42	8.13456e-05
chr16	51838201	51839500	Up	1.42	8.10874e-05
chr16	68708001	68709000	Down	-1.49	8.10859e-05	CDH3
chr16	79646301	79647300	Up	1.56	7.77625e-05
chr16	822301	823300	Down	-1.67	7.60185e-05	MSLNL
chr16	26140001	26141000	Up	1.68	6.67333e-05	HS3ST4
chr16	88827801	88829100	Down	-1.44	6.63196e-05	PIEZO1
chr16	67198301	67199300	Down	-2	6.34624e-05	HSF4
chr16	75588901	75590200	Down	-1.47	6.15547e-05	TMEM231
chr16	85784101	85785100	Down	-1.37	5.85263e-05	C16orf74
chr16	53513501	53514500	Up	1.63	5.52427e-05	RBL2
chr16	62955101	62956100	Up	1.62	5.52426e-05
chr16	31499501	31500500	Down	-1.35	4.99614e-05	SLC5A2
chr16	18812201	18813500	Down	-1.19	4.77307e-05	ARL6IP1
chr16	89710001	89711100	Down	-1.51	4.57965e-05	CHMP1A
chr16	70608901	70609900	Down	-2.17	4.05002e-05	SF3B3
chr16	30538001	30539000	Down	-1.45	3.86692e-05	ZNF768
chr16	85760301	85761300	Down	-1.67	3.77932e-05	C16orf74
chr16	87428701	87429800	Up	1.41	3.28313e-05	MAP1LC3B
chr16	30959701	30961400	Down	-1.25	3.18113e-05	ORAI3
chr16	730501	731800	Down	-1.31	3.1362e-05	STUB1
chr16	68713401	68714800	Down	-1.33	3.1362e-05	CDH3
chr16	4435701	4436800	Down	-1.25	2.65747e-05	CORO7
chr16	75497701	75499000	Down	-1.57	2.48489e-05	TMEM170A
chr16	1831301	1832400	Down	-1.29	2.43411e-05	SPSB3
chr16	11349001	11350200	Down	-1.15	2.40638e-05	SOCS1
chr16	70321001	70322000	Up	1.69	2.32882e-05	AARS
chr16	14079501	14080500	Up	1.79	2.28493e-05
chr16	75262601	75263900	Down	-1.37	2.26832e-05	BCAR1
chr16	47105601	47106600	Down	-2.11	2.12539e-05
chr16	230501	231700	Down	-1.34	1.81142e-05	HBQ1
chr16	10948301	10949300	Up	1.96	1.63774e-05
chr16	26096401	26097400	Up	1.96	1.63774e-05	HS3ST4
chr16	68712001	68713300	Down	-1.45	1.6375e-05	CDH3
chr16	85737601	85738800	Down	-1.48	1.60602e-05
chr16	81564101	81565200	Down	-1.49	1.56078e-05	CMIP
chr16	11770401	11771500	Down	-1.76	1.39032e-05	SNN
chr16	71100001	71101000	Up	1.48	1.37586e-05	HYDIN
chr16	14396201	14397800	Down	-1.6	1.24689e-05	MIR193B
chr16	3766801	3768500	Down	-1.34	1.14293e-05	TRAP1
chr16	68791901	68793300	Down	-1.6	1.06578e-05	CDH1
chr16	68788801	68789900	Down	-1.46	8.41905e-06	CDH1
chr16	75271301	75272700	Down	-2.01	8.1592e-06	BCAR1
chr16	70974001	70975000	Up	1.45	7.67408e-06	HYDIN
chr16	89762701	89763900	Down	-1.54	7.67323e-06	SPATA2L
chr16	30786401	30787700	Down	-1.16	7.36185e-06	RNF40
chr16	67969201	67970800	Down	-1.14	7.10716e-06	PSMB10
chr16	51296501	51297500	Up	1.99	6.88904e-06
chr16	47253601	47254900	Up	1.6	6.68828e-06	ITFG1
chr16	77673101	77674100	Up	1.94	5.62889e-06
chr16	68002001	68003100	Down	-1.64	4.80791e-06	SLC12A4
chr16	1829201	1830800	Down	-1.26	4.31341e-06	SPSB3
chr16	87859301	87861000	Down	-1.12	3.98292e-06
chr16	27324601	27326200	Down	-1.16	3.87578e-06	IL4R
chr16	74281101	74282500	Up	1.55	3.74901e-06
chr16	20911901	20913200	Down	-1.14	3.68339e-06	LYRM1
chr16	81480201	81481300	Down	-1.89	3.28308e-06	CMIP
chr16	56643101	56644700	Down	-1.21	3.19332e-06	MT2A
chr16	3069601	3071300	Down	-1.01	3.19094e-06	TNFRSF12A
chr16	69152501	69154100	Down	-1.51	2.57201e-06	CHTF8
chr16	30759401	30760400	Down	-1.36	2.36273e-06	PHKG2
chr16	777801	779300	Down	-1.19	2.32894e-06	HAGHL
chr16	88600401	88601700	Down	-1.69	2.14169e-06	ZFPM1
chr16	74093801	74094800	Up	2.21	2.10542e-06
chr16	27377001	27378300	Down	-1.32	2.03107e-06
chr16	2029801	2031400	Down	-1.23	1.87527e-06	NOXO1
chr16	68770901	68772600	Down	-1.22	1.59229e-06	CDH1
chr16	4851901	4853600	Down	-1.43	1.41941e-06	ROGDI
chr16	75260001	75261400	Down	-1.21	1.11686e-06
chr16	9601101	9602100	Up	2.38	1.09897e-06
chr16	75267701	75269600	Down	-1.62	8.41367e-07	BCAR1
chr16	67880301	67881800	Down	-1.15	7.70919e-07	CENPT
chr16	69361601	69363300	Down	-1.53	4.61663e-07	PDF
chr16	85756301	85758300	Down	-1.43	1.78156e-07	C16orf74
chr16	54732901	54734500	Up	2.07	1.6508e-07
chr16	87873601	87875400	Down	-1.27	1.52231e-07	SLC7A5
chr16	1754101	1756100	Down	-1.61	1.5633e-08	MAPK8IP3
chr16	56968301	56970200	Up	1.3	1.2737e-08	HERPUD1
chr16	85768401	85770300	Down	-1.43	6.04239e-09	C16orf74
chr16	68870701	68874100	Down	-1.52	5.60793e-09
chr16	81477701	81479200	Down	-1.97	5.54003e-09	CMIP
chr16	2013201	2015700	Down	-1.47	2.9583e-09	RPS2
chr16	68794001	68796100	Down	-1.41	2.1296e-09	CDH1
chr16	68737001	68738800	Down	-1.86	1.9075e-09
chr16	85750601	85755800	Down	-1.51	1.85841e-09	C16orf74
chr16	89783001	89785300	Down	-1.93	1.8391e-10	LOC100128881
chr16	68697801	68700900	Down	-1.32	1.83155e-10	CDH3
chr16	89786501	89789200	Down	-1.39	1.36615e-10	ZNF276
chr16	46385901	46387100	Up	0.29	2.34888e-11
chr16	2199801	2206200	Down	-1.52	2.07479e-11	RAB26
chr16	46388201	46389200	Up	0.24	1.95167e-11
chr16	68702601	68705300	Down	-1.54	1.90378e-11	CDH3
chr16	68688901	68697300	Down	-1.71	1.57409e-11	CDH3
chr16	85728301	85736700	Down	-1.58	1.47788e-11
chr16	68678401	68680900	Down	-1.44	1.31999e-11	CDH3
chr16	14425701	14428600	Down	-1.45	1.31036e-11
chr16	46391301	46392700	Up	0.23	1.05983e-11
chr16	68681801	68687700	Down	-1.69	7.41131e-12	CDH3
chr16	68714901	68722200	Down	-1.6	6.51534e-12	CDH3
chr16	89629901	89633000	Down	-1.27	5.66765e-12	RPL13
chr16	3072001	3075000	Down	-1.43	4.97351e-12	HCFC1R1
chr16	68777301	68781400	Down	-1.44	3.05735e-12	CDH1
chr16	2009601	2013100	Down	-2.03	2.9151e-12	NDUFB10
chr17	43248801	43250000	Down	-1.31	0.00451159
chr17	2589301	2590800	Down	-1.09	0.000309606
chr17	46985301	46986500	Down	-1.53	0.000231497	UBE2Z
chr17	17720901	17722100	Down	-1.46	0.000179888	SREBF1
chr17	34890501	34892200	Down	-1.53	0.000176334	MYO19
chr17	41855801	41857100	Down	-1.13	0.000162693	DUSP3
chr17	62971101	62972500	Down	-1.37	0.000123972	AMZ2P1
chr17	79800301	79801400	Down	-1.25	0.000115125	P4HB
chr17	7360001	7361000	Down	-1.58	9.8164e-05	CHRNB1
chr17	72983601	72984600	Down	-1.6	9.65927e-05	CDR2L
chr17	73721201	73722200	Down	-1.21	9.37624e-05	ITGB4
chr17	72199901	72200900	Down	-1.32	9.02609e-05	RPL38
chr17	27070201	27071200	Down	-1.57	8.94601e-05	TRAF4
chr17	78977401	78978400	Down	-1.39	8.62105e-05
chr17	43179101	43180100	Down	-1.4	8.62105e-05	NMT1
chr17	76109101	76110100	Down	-1.9	8.52291e-05	TMC6
chr17	8130001	8131000	Down	-1.17	8.44633e-05	CTC1
chr17	40552701	40553700	Down	-1.77	8.2985e-05
chr17	34176101	34177100	Down	-1.77	8.2985e-05
chr17	60433201	60434300	Up	1.57	7.77625e-05
chr17	79479101	79480700	Down	-0.98	7.6954e-05	ACTG1
chr17	39681301	39682300	Down	-1.43	7.39797e-05	KRT19
chr17	80833801	80834800	Down	-1.18	7.1567e-05	TBCD
chr17	4851001	4852200	Down	-1.41	7.07129e-05	PFN1
chr17	62534701	62535700	Down	-1.27	6.9969e-05
chr17	74733101	74734100	Down	-1.1	6.92286e-05	MFSD11
chr17	74489301	74490500	Down	-1.6	6.86417e-05	RHBDF2
chr17	37005601	37006600	Down	-1.3	6.7992e-05	RPL23
chr17	79070201	79071200	Down	-1.81	6.67318e-05	BAIAP2
chr17	36668101	36669100	Down	-1.5	6.27248e-05	ARHGAP23
chr17	43225201	43226200	Down	-1.32	5.85185e-05	HEXIM1
chr17	62590101	62591100	Down	-1.88	5.46136e-05	SMURF2
chr17	18906801	18907800	Down	-1.4	5.38452e-05	FAM83G
chr17	79028801	79029800	Down	-2.04	5.3603e-05	BAIAP2
chr17	18880701	18881700	Down	-1.6	5.29816e-05	FAM83G
chr17	62568101	62569100	Down	-1.74	5.26093e-05	SMURF2
chr17	20901601	20902800	Down	-1.2	4.77307e-05	USP22
chr17	57516201	57517200	Up	1.74	4.46096e-05
chr17	14994401	14995400	Up	1.75	4.46096e-05
chr17	18146401	18147400	Down	-1.9	4.46082e-05	LLGL1
chr17	7215601	7216800	Down	-1.06	4.34111e-05	GPS2
chr17	2414801	2415800	Down	-1.78	4.18362e-05	METTL16
chr17	79857601	79859000	Down	-1.46	4.05596e-05	ANAPC11
chr17	80793201	80795000	Down	-1.11	3.91365e-05	ZNF750
chr17	7218101	7219400	Down	-1.11	3.8703e-05	GPS2
chr17	38677301	38678300	Down	-1.55	3.74964e-05
chr17	41153101	41154100	Down	-1.3	3.64281e-05	RPL27
chr17	48150001	48151100	Down	-1.24	3.57532e-05	ITGA3
chr17	29298001	29299100	Down	-1.59	3.34437e-05	RNF135
chr17	57183301	57184900	Down	-1.45	3.28604e-05	TRIM37
chr17	31203301	31204700	Down	-1.51	2.87593e-05	MYO1D
chr17	60555401	60556600	Down	-2.01	2.8743e-05	TLK2
chr17	71250301	71251300	Up	1.75	2.81656e-05	CPSF4L
chr17	79026001	79027000	Down	-1.85	2.81645e-05	BAIAP2
chr17	48943101	48944500	Down	-0.86	2.39361e-05	TOB1
chr17	38443601	38444600	Down	-1.64	2.37523e-05	CDC6
chr17	62776201	62777400	Down	-1.26	2.35798e-05	LOC146880
chr17	56157301	56158300	Up	1.78	2.28493e-05	DYNLL2
chr17	8926401	8927500	Up	1.6	2.23879e-05	NTN1
chr17	74553601	74554900	Down	-1.21	2.09853e-05	LOC100507246
chr17	80199101	80200800	Down	-1.04	1.95738e-05	CSNK1D
chr17	78009301	78010500	Down	-1.84	1.78207e-05	TBC1D16
chr17	27620701	27621700	Down	-1.41	1.76171e-05	NUFIP2
chr17	41437901	41439500	Down	-0.93	1.74656e-05
chr17	73775001	73776200	Down	-0.87	1.7319e-05	H3F3B
chr17	48142601	48143900	Down	-1.61	1.70823e-05	ITGA3
chr17	77810901	77812200	Up	1.41	1.65622e-05	CBX4
chr17	40020501	40022200	Down	-1.38	1.56689e-05	KLHL11
chr17	79013101	79014100	Down	-1.64	1.50582e-05	BAIAP2
chr17	35968701	35969800	Down	-1.65	1.22505e-05	SYNRG
chr17	65240801	65242400	Down	-1.3	9.1587e-06	HELZ
chr17	41435901	41437700	Up	1.47	8.6922e-06
chr17	80832301	80833500	Down	-1.15	8.59116e-06	TBCD
chr17	79478001	79479000	Down	-1.09	7.15157e-06	ACTG1
chr17	1618601	1620300	Down	-1.07	6.39547e-06	MIR22HG
chr17	38782001	38783000	Down	-2.33	6.22215e-06
chr17	62629401	62631200	Down	-1.55	6.17997e-06	SMURF2
chr17	635101	636200	Down	-1.53	5.74467e-06	FAM57A
chr17	881401	883300	Down	-1.83	5.33829e-06	NXN
chr17	1245001	1246700	Down	-1.34	5.24701e-06
chr17	56539801	56541200	Up	1.56	4.75279e-06	HSF5
chr17	39844401	39846100	Down	-0.68	4.59459e-06	EIF1
chr17	8059101	8060300	Down	-1.24	4.03739e-06
chr17	37003301	37005200	Down	-1.42	3.98037e-06
chr17	73130201	73131600	Down	-1.24	3.90626e-06	HN1
chr17	693001	694500	Down	-1.49	3.63635e-06	RNMTL1
chr17	75282301	75283900	Down	-1.07	3.0329e-06	2018-09-09
chr17	57773701	57775200	Down	-1.28	3.02365e-06	CLTC
chr17	3321201	3322700	Up	1.59	2.713e-06	OR3A3
chr17	76355201	76356600	Down	-1.48	1.74096e-06	SOCS3
chr17	35766801	35768100	Down	-2.13	1.48911e-06	TADA2A
chr17	8053701	8055000	Down	-1.29	1.4837e-06	PER1
chr17	1613001	1614700	Down	-1.18	1.47566e-06	TLCD2
chr17	48171601	48173500	Down	-1.42	1.33625e-06	PDK2
chr17	48154001	48155400	Down	-1.38	1.26801e-06	ITGA3
chr17	18871401	18873000	Down	-1.29	8.54977e-07	SLC5A10
chr17	48156401	48157900	Down	-1.3	6.38409e-07	ITGA3
chr17	79503101	79504500	Down	-1.48	6.20609e-07	FSCN2
chr17	8075901	8077500	Down	-1.48	5.4264e-07	TMEM107
chr17	43339801	43341400	Down	-1.74	4.98332e-07	LOC100133991
chr17	65538401	65539500	Down	-2.2	4.55929e-07	PITPNC1
chr17	2309701	2311500	Down	-1.47	3.65127e-07	LOC284009
chr17	62624101	62625900	Down	-1.55	3.39406e-07	SMURF2
chr17	21558601	21560400	Up	1.42	2.77738e-07
chr17	7759401	7760600	Down	-1.56	2.14412e-07	LSMD1
chr17	4439701	4441500	Down	-1.32	2.04952e-07	SPNS2
chr17	74001101	74002700	Down	-1.52	1.84899e-07	CDK3
chr17	65373201	65374800	Down	-1.37	1.72167e-07	PITPNC1
chr17	80201001	80202900	Down	-1.39	1.60799e-07	CSNK1D
chr17	48457101	48459100	Down	-1.44	8.04304e-08	EME1
chr17	73149301	73151200	Down	-1.23	7.93655e-08	HN1
chr17	56708201	56710100	Down	-1.26	6.02293e-08	TEX14
chr17	2295601	2298400	Down	-1.6	4.04011e-08	MNT
chr17	35849101	35850900	Down	-1.25	3.4642e-08	DUSP14
chr17	1958201	1959800	Down	-1.83	2.53401e-08	HIC1
chr17	70587601	70589600	Down	-1.67	2.48741e-08	LOC100499467
chr17	4847101	4849200	Down	-1.16	2.28055e-08	RNF167
chr17	2299201	2301100	Down	-1.38	1.59208e-08	MNT
chr17	17713001	17715900	Down	-1.17	1.56985e-08	RAI1
chr17	7286201	7289000	Down	-1.58	1.28843e-08	TNK1
chr17	80033701	80036100	Down	-1.53	1.28755e-08
chr17	7481901	7483900	Down	-1.1	1.05655e-08	CD68
chr17	39848101	39850400	Down	-1.01	6.07139e-09
chr17	73726701	73761200	Down	-1.79	5.71702e-09	ITGB4
chr17	4801401	4803900	Down	-1.49	5.59355e-09	CHRNE
chr17	74379101	74382500	Down	-1.66	4.51504e-09	SPHK1
chr17	27051101	27053800	Down	-1.32	3.74039e-09	TLCD1
chr17	36665001	36668000	Down	-1.4	3.2587e-09	ARHGAP23
chr17	73717101	73720100	Down	-1.48	1.35286e-09	ITGB4
chr17	74580201	74583200	Down	-1.73	1.26099e-09	ST6GALNAC2
chr17	74075001	74077200	Down	-1.41	1.06308e-09	ZACN
chr17	16341601	16343600	Down	-1.24	9.44648e-10	C17orf76-AS1
chr17	7210401	7212100	Down	-1.45	6.25027e-10	EIF5A
chr17	38625801	38658800	Down	-2.52	6.02492e-10	TNS4
chr17	39812201	39815000	Down	-1.19	4.79448e-10
chr17	80785501	80787600	Down	-1.6	4.34199e-10	TBCD
chr17	2591201	2592900	Down	-1.61	3.15962e-10	KIAA0664
chr17	39771601	39781800	Down	-1.95	2.03826e-10	KRT17
chr17	62637401	62639600	Down	-1.71	1.19547e-10	SMURF2
chr17	57914701	57923600	Down	-1.88	9.58585e-11	MIR21
chr17	39734701	39744000	Down	-1.99	8.48185e-11	KRT14
chr17	41399701	41401700	Up	0.23	4.81274e-11
chr17	39922901	39935700	Down	-1.5	4.63765e-11	JUP
chr17	79008501	79011500	Down	-1.48	2.54487e-11	BAIAP2
chr17	70121401	70124000	Down	-1.37	1.67411e-11	SOX9
chr17	39937701	39943800	Down	-1.66	1.6175e-11	JUP
chr17	39901401	39908400	Down	-1.55	1.56603e-11
chr17	74560601	74565200	Down	-1.55	1.54767e-11	ST6GALNAC2
chr17	39915701	39922400	Down	-1.43	1.51234e-11	JUP
chr17	2302101	2306500	Down	-1.32	9.89776e-12	MNT
chr17	39763901	39768500	Down	-1.29	9.09631e-12	KRT16
chr17	48163701	48169800	Down	-1.77	8.7875e-12	ITGA3
chr17	39908501	39914800	Down	-1.3	8.64374e-12	JUP
chr17	79473401	79476900	Down	-1.33	8.37931e-12
chr17	62492301	62495600	Down	-1.22	6.03654e-12	DDX5
chr17	62222601	62225800	Down	-1.29	5.80849e-12	SNORA76
chr17	16345301	16348700	Down	-1.61	5.35925e-12	C17orf76-AS1
chr17	70117001	70121100	Down	-1.15	4.40222e-12	SOX9
chr17	8279001	8281000	Down	-1.52	3.72199e-12	RPL26
chr17	73770601	73773200	Down	-1.26	3.66486e-12	H3F3B
chr17	79823901	79826900	Down	-1.49	3.36444e-12	ARHGDIA
chr17	73722601	73724900	Down	-1.46	2.96842e-12	ITGB4
chr17	72205901	72208200	Down	-1.4	2.4602e-12	MGC16275
chr17	48138301	48140900	Down	-1.59	1.67565e-12	ITGA3
chr17	74383101	74385600	Down	-1.66	1.3195e-12	SPHK1
chr18	21165801	21167400	Down	-0.92	0.000610631	NPC1
chr18	3279101	3280500	Down	-1.39	0.000124383
chr18	9547601	9548600	Down	-1.87	9.94601e-05	PPP4R1
chr18	38190401	38191400	Up	1.44	9.81656e-05
chr18	37374101	37375300	Up	1.49	9.76611e-05
chr18	34083501	34084500	Up	1.71	9.46909e-05	FHOD3
chr18	11858301	11859300	Down	-1.37	9.44392e-05	GNAL
chr18	28616101	28617100	Down	-1.37	9.44392e-05	DSC3
chr18	57566601	57567600	Down	-1.08	9.02945e-05	PMAIP1
chr18	28640001	28641000	Down	-1.31	8.83491e-05
chr18	28598301	28599500	Down	-1.35	8.56649e-05	DSC3
chr18	60556801	60557800	Up	1.53	8.40466e-05	PHLPP1
chr18	67740201	67741200	Up	1.53	8.40465e-05	RTTN
chr18	21418001	21419000	Down	-1.43	8.13456e-05	LAMA3
chr18	54384901	54385900	Down	-1.96	7.07976e-05	WDR7
chr18	61447901	61448900	Down	-1.45	6.63196e-05	SERPINB7
chr18	29046401	29048000	Down	-1.05	6.25163e-05	DSG3
chr18	9474801	9475800	Down	-1.91	6.06675e-05	RALBP1
chr18	12947101	12948100	Down	-1.69	6.03371e-05	SEH1L
chr18	21033101	21034200	Down	-1.22	5.89076e-05	RIOK3
chr18	46066201	46067200	Down	-1.37	5.85263e-05	CTIF
chr18	47018201	47019200	Down	-1.08	5.81102e-05	RPL17
chr18	61257501	61258500	Down	-1.32	5.55711e-05	SERPINB13
chr18	9297801	9298800	Up	1.62	5.52427e-05
chr18	3466801	3467800	Down	-2.05	5.3603e-05
chr18	42847001	42848000	Up	1.68	5.31115e-05	SLC14A2
chr18	45456701	45458100	Down	-1.38	5.30945e-05	SMAD2
chr18	12316601	12317600	Down	-1.5	5.02703e-05	TUBB6
chr18	48556201	48557200	Down	-1.55	3.74964e-05	SMAD4
chr18	12319801	12320900	Down	-1.61	3.58529e-05	TUBB6
chr18	3462601	3463600	Down	-1.4	3.38967e-05
chr18	61577701	61578800	Down	-2.02	3.3141e-05
chr18	41252801	41253800	Up	1.66	2.46835e-05
chr18	1687501	1688500	Up	1.65	2.46835e-05
chr18	31735101	31736100	Up	1.79	2.28493e-05	NOL4
chr18	28591401	28592500	Down	-1.64	1.50582e-05	DSC3
chr18	29077701	29079100	Down	-1.38	1.41837e-05	DSG2
chr18	11908201	11909200	Down	-1.3	1.28264e-05	MPPE1
chr18	57572001	57573100	Down	-1.25	9.37364e-06
chr18	47110001	47111200	Down	-1.53	9.10736e-06	LIPG
chr18	39387401	39388700	Up	1.62	8.66699e-06
chr18	47794501	47795600	Down	-1.48	4.86293e-06	MBD1
chr18	28617401	28618500	Down	-1.48	4.86292e-06	DSC3
chr18	9602801	9604100	Down	-1.58	4.2115e-06	PPP4R1
chr18	47119001	47120300	Down	-1.79	3.74995e-06	LIPG
chr18	29030801	29032600	Down	-1.47	3.26061e-06	DSG3
chr18	67100501	67101700	Up	1.97	2.96671e-06	DOK6
chr18	29058401	29059600	Down	-1.69	2.16334e-06	DSG3
chr18	61089201	61090700	Down	-1.25	1.65469e-06	VPS4B
chr18	61445601	61447100	Down	-1.34	1.20061e-06	SERPINB7
chr18	47098401	47100100	Down	-1.56	1.05988e-06	LIPG
chr18	12318001	12319600	Down	-1.49	6.20604e-07	TUBB6
chr18	53458601	53459700	Up	2.01	6.14948e-07
chr18	29044501	29046000	Down	-1.29	5.07507e-07	DSG3
chr18	47088001	47089700	Down	-1.6	2.17144e-07	LIPG
chr18	47792001	47793800	Down	-1.53	1.32771e-07	CCDC11
chr18	12312101	12314100	Down	-1.43	9.74849e-08	TUBB6
chr18	12321901	12323800	Down	-1.58	5.52222e-08	TUBB6
chr18	47012701	47014600	Down	-1.3	2.78531e-08	RPL17-C18ORF32
chr18	33046701	33048800	Down	-1.34	2.6715e-08	INO80C
chr18	21452101	21530400	Down	-2.05	2.45803e-08	LAMA3
chr18	11853701	11856500	Down	-1.38	1.83249e-08	GNAL
chr18	11850101	11852700	Down	-1.21	1.37617e-08	CHMP1B
chr18	28680501	28682600	Down	-1.23	1.06912e-08	DSC2
chr18	12286801	12288900	Down	-1.55	8.85943e-09
chr18	9613201	9615600	Down	-1.44	1.4022e-09	PPP4R1
chr18	12309601	12311600	Down	-1.62	1.23407e-09	TUBB6
chr18	47108001	47109800	Down	-1.65	4.42537e-10	LIPG
chr18	61554101	61575400	Down	-2.32	4.25469e-10	SERPINB2
chr18	28620601	28623600	Down	-1.44	3.55537e-10	DSC3
chr18	61143201	61167900	Down	-2.14	2.00373e-10	SERPINB5
chr18	12307401	12309500	Down	-1.34	1.04845e-10	TUBB6
chr18	107801	109800	Up	0.24	6.23235e-11	ROCK1P1
chr18	21530701	21543800	Down	-1.63	3.55996e-11
chr18	33050101	33052200	Down	-2.02	1.45364e-11	INO80C
chr18	3448001	3452600	Down	-1.22	1.40666e-11	TGIF1
chr18	29038001	29043200	Down	-1.41	1.35131e-11	DSG3
chr18	29034701	29037100	Down	-1.41	1.23076e-11	DSG3
chr18	12323901	12329200	Down	-1.65	1.07497e-11	TUBB6
chr18	61169401	61174300	Down	-2.02	7.49889e-12	SERPINB5
chr18	29027001	29029700	Down	-1.65	1.52914e-12	DSG3
chr19	13905601	13906800	Down	-1.25	0.000721509	ZSWIM4
chr19	18391301	18392900	Down	-1.32	0.000230279	JUND
chr19	2046301	2047900	Up	1.48	0.000172491	MKNK2
chr19	39176701	39177800	Down	-1.47	0.000156415	ACTN4
chr19	39159701	39160800	Down	-1.72	0.00013398	ACTN4
chr19	3982001	3983100	Down	-1.11	0.00012246	SNORD37
chr19	50311501	50312900	Down	-1.14	0.000102058	FUZ
chr19	12904801	12905800	Down	-1.03	9.82583e-05
chr19	14993901	14994900	Up	1.71	9.4691e-05	OR7A17
chr19	42114401	42115400	Up	1.71	9.46909e-05
chr19	6966701	6967700	Up	1.72	9.46909e-05	EMR4P
chr19	44980201	44981200	Down	-1.37	9.44392e-05	ZNF180
chr19	764701	765700	Down	-1.21	9.37624e-05	C19orf21
chr19	12806801	12807900	Down	-1.33	9.33899e-05	FBXW9
chr19	39164701	39165700	Down	-1.67	8.5653e-05	ACTN4
chr19	45281001	45282000	Down	-1.9	8.52291e-05	CBLC
chr19	17331501	17332500	Down	-1.91	8.52291e-05
chr19	11337601	11338600	Down	-1.77	8.2985e-05	DOCK6
chr19	2427201	2428200	Down	-1.49	8.10859e-05	TIMM13
chr19	10754101	10755100	Down	-1.36	7.70381e-05	SLC44A2
chr19	45949301	45950500	Down	-1.53	7.26652e-05
chr19	44173501	44174500	Down	-1.26	7.22918e-05	PLAUR
chr19	52206201	52207200	Down	-1.28	6.9969e-05	LINC00085
chr19	2867601	2868600	Up	1.79	6.3826e-05	ZNF556
chr19	42064101	42065100	Up	1.79	6.3826e-05
chr19	55896601	55897900	Down	-1.23	5.89076e-05	RPL28
chr19	50361101	50362100	Down	-1.52	5.69036e-05	PTOV1
chr19	45894201	45896000	Down	-1.14	5.58078e-05	PPP1R13L
chr19	6751901	6753100	Down	-1.06	5.53201e-05	SH2D3A
chr19	50116801	50117800	Down	-2.05	5.3603e-05	PRR12
chr19	50193001	50194000	Down	-1.73	4.99538e-05	C19orf76
chr19	49122101	49123200	Down	-1.19	4.77307e-05	SPHK2
chr19	2475801	2477000	Down	-0.96	4.72034e-05	GADD45B
chr19	35992301	35993300	Down	-1.54	4.64433e-05	DMKN
chr19	49386801	49387900	Up	1.51	4.43828e-05	TULP2
chr19	2048901	2049900	Up	1.51	4.43828e-05	MKNK2
chr19	1248501	1249900	Down	-1.03	4.13379e-05	MIDN
chr19	3122201	3123700	Down	-1.44	4.07899e-05
chr19	59073001	59074500	Down	-1.16	3.87253e-05	MZF1
chr19	59055901	59056900	Down	-1.67	3.77932e-05	TRIM28
chr19	662101	663500	Down	-1.31	3.64281e-05	RNF126
chr19	45290601	45291600	Down	-1.48	3.52573e-05	CBLC
chr19	45807701	45808700	Down	-1.58	3.34437e-05	MARK4
chr19	39184601	39185600	Down	-1.72	3.34374e-05	ACTN4
chr19	48982901	48984000	Down	-1.33	3.1362e-05	CYTH2
chr19	29326301	29327300	Up	1.83	2.87442e-05
chr19	57784201	57785200	Up	1.84	2.87442e-05
chr19	14628601	14629700	Down	-1.16	2.68647e-05	DNAJB1
chr19	1268601	1270100	Down	-1.01	2.34884e-05	CIRBP-AS1
chr19	39200801	39201900	Down	-1.54	2.33116e-05	ACTN4
chr19	39173801	39175600	Down	-1.06	2.08203e-05	ACTN4
chr19	35989201	35990300	Down	-1.68	1.97551e-05	DMKN
chr19	45909401	45910400	Down	-1.5	1.95347e-05	CD3EAP
chr19	9671201	9672600	Down	-1.48	1.95347e-05
chr19	45891601	45892800	Down	-1.21	1.89523e-05	PPP1R13L
chr19	57987801	57988800	Up	1.95	1.63774e-05	ZNF772
chr19	8386201	8387200	Down	-1.44	1.62832e-05	RPS28
chr19	49990601	49991800	Down	-0.96	1.56749e-05	RPL13AP5
chr19	5693601	5694800	Down	-1.35	1.55084e-05	LONP1
chr19	5695001	5696300	Down	-1.53	1.51124e-05	LONP1
chr19	39210601	39211700	Down	-1.55	1.47158e-05	ACTN4
chr19	13056201	13057400	Down	-1.21	1.45534e-05	RAD23A
chr19	46272601	46273800	Down	-1.32	1.44849e-05	DMPK
chr19	1035801	1036900	Down	-1.52	1.24276e-05	CNN2
chr19	39137701	39139100	Down	-1.22	1.15421e-05	ACTN4
chr19	36641901	36643500	Down	-1.47	1.0909e-05	COX7A1
chr19	1876101	1877200	Down	-1.51	1.02553e-05	FAM108A1
chr19	7542601	7544000	Down	-1.43	1.02356e-05	PEX11G
chr19	13935801	13936900	Down	-1.85	9.56437e-06	ZSWIM4
chr19	35490601	35491800	Down	-1.84	9.55805e-06	GRAMD1A
chr19	3980701	3981700	Down	-1.39	9.52291e-06	EEF2
chr19	29527801	29528900	Up	1.86	9.3191e-06
chr19	6750501	6751800	Down	-1.53	9.10736e-06	TRIP10
chr19	38794801	38796400	Down	-1.06	9.0117e-06	C19orf33
chr19	11431801	11433000	Down	-1.32	5.78674e-06	TSPAN16
chr19	35998101	35999400	Down	-1.39	5.6108e-06	DMKN
chr19	15489801	15491300	Down	-1.13	5.0271e-06	AKAP8
chr19	54973701	54975600	Down	-1.15	4.15535e-06	LENG9
chr19	584001	585700	Down	-1.28	3.75067e-06
chr19	44364001	44365000	Up	2.12	3.74211e-06
chr19	41244301	41246000	Down	-1.2	3.19947e-06	ITPKC
chr19	39922101	39923500	Down	-1.26	2.39884e-06
chr19	46621701	46622900	Down	-1.43	2.27339e-06
chr19	33865401	33866600	Up	1.63	1.9317e-06	CEBPG
chr19	18389301	18390800	Down	-0.87	1.92478e-06	JUND
chr19	28154001	28155300	Up	1.85	1.67764e-06
chr19	1592201	1593300	Down	-1.96	1.30888e-06	MBD3
chr19	21380501	21381700	Up	1.94	1.00623e-06
chr19	7409601	7411100	Up	1.68	8.27479e-07
chr19	1956501	1957600	Down	-2.5	6.39257e-07	CSNK1G2
chr19	5891901	5893300	Down	-1.29	5.60991e-07	NDUFA11
chr19	42783301	42784900	Down	-1.5	5.12156e-07
chr19	42363401	42365200	Down	-1.29	3.65776e-07	RPS19
chr19	19038601	19040000	Down	-1.58	2.66644e-07	DDX49
chr19	49375501	49376700	Down	-1.11	1.63022e-07	PPP1R15A
chr19	51297401	51299300	Down	-1.35	1.34235e-07	ACPT
chr19	2477301	2479800	Down	-1.18	1.18984e-07	GADD45B
chr19	3984201	3986000	Down	-1.13	1.00906e-07	EEF2
chr19	39182601	39184500	Down	-1.13	6.32494e-08	ACTN4
chr19	11212701	11218600	Down	-2.01	4.26539e-08	LDLR
chr19	3977001	3979000	Down	-1.35	2.89986e-08	EEF2
chr19	1274401	1276400	Down	-1.35	2.16067e-08	C19orf24
chr19	43967201	43969300	Down	-1.2	1.83102e-08	LYPD3
chr19	45899201	45901000	Down	-1.81	1.73388e-08	PPP1R13L
chr19	39166501	39169100	Down	-1.59	1.49632e-08	ACTN4
chr19	39202501	39204500	Down	-1.33	7.78263e-09	ACTN4
chr19	39213101	39215300	Down	-1.6	3.44788e-09	ACTN4
chr19	58906401	58908600	Down	-1.48	1.43243e-09	LOC646862
chr19	13939301	13954500	Down	-1.28	1.33269e-09	LOC284454
chr19	39151201	39154700	Down	-1.51	1.08074e-09	ACTN4
chr19	45912001	45914300	Down	-1.54	8.87568e-10	CD3EAP
chr19	49116901	49119100	Down	-1.37	4.97536e-10	RPL18
chr19	47776601	47778800	Down	-1.71	4.44353e-10	PRR24
chr19	50002701	50004700	Down	-1.46	4.16093e-10	MIR150
chr19	16190301	16203800	Down	-1.57	3.70847e-10	TPM4
chr19	27731401	27733000	Up	0.27	3.32461e-10
chr19	11218701	11246900	Down	-1.71	2.35191e-10	LDLR
chr19	11203501	11205700	Down	-1.46	2.1307e-10	LDLR
chr19	54371001	54373700	Down	-1.43	1.57566e-10	MYADM
chr19	39156401	39158600	Down	-1.44	1.55007e-10	ACTN4
chr19	39223401	39225900	Down	-1.39	1.44277e-10	CAPN12
chr19	39139301	39141600	Down	-1.44	1.39614e-10	ACTN4
chr19	39896601	39903200	Down	-1.32	6.21999e-11	ZFP36
chr19	16204001	16215600	Down	-1.63	4.37238e-11	TPM4
chr19	45970401	45980100	Down	-1.48	3.59496e-11	FOSB
chr19	41222001	41225700	Down	-1.52	2.57294e-11	ITPKC
chr19	43963301	43965600	Down	-1.68	2.24093e-11	LYPD3
chr19	49993301	49997700	Down	-1.5	1.37921e-11	RPL13A
chr19	54707901	54715000	Down	-1.61	1.06449e-11	RPS9
chr19	679301	684400	Down	-1.54	8.61812e-12	FSTL3
chr19	11199801	11203400	Down	-1.32	7.40386e-12	LDLR
chr19	17974201	17977700	Down	-1.33	5.52078e-12
chr19	11205901	11211500	Down	-1.51	5.27485e-12	LDLR
chr19	42374901	42378500	Down	-1.27	4.85239e-12
chr19	18384601	18387700	Down	-1.25	4.81247e-12	KIAA1683
chr19	10223801	10226600	Down	-1.36	4.04513e-12	P2RY11
chr19	42368801	42372900	Down	-1.2	3.94309e-12	RPS19
chr19	39146901	39149900	Down	-1.3	3.62679e-12	ACTN4
chr19	812001	814900	Down	-1.42	3.59729e-12	LPPR3
chr19	48245901	48249500	Down	-1.5	3.43256e-12	GLTSCR2
chr19	1037201	1040800	Down	-1.69	2.38956e-12	CNN2
chr19	50357701	50360900	Down	-1.42	2.27325e-12	PTOV1
chr19	45888001	45891300	Down	-1.36	2.02677e-12	PPP1R13L
chr19	4037501	4040200	Down	-1.78	9.40351e-13	PIAS4
chr2	220143401	220144700	Down	-0.97	0.000862631	DNAJB2
chr2	207936501	207937700	Down	-1.32	0.000489285
chr2	144142001	144143100	Up	1.44	0.000238506	ARHGAP15
chr2	231623901	231625200	Down	-1.49	0.000235628	CAB39
chr2	64245901	64247200	Down	-1.51	0.000234068	VPS54
chr2	1711501	1712800	Down	-1.46	0.000118653	PXDN
chr2	219270301	219271900	Down	-1.3	0.000105499	CTDSP1
chr2	231591301	231592300	Down	-1.32	9.91085e-05	CAB39
chr2	24345901	24346900	Down	-1.48	9.83386e-05	LOC375190
chr2	108169501	108170500	Up	1.44	9.81657e-05
chr2	222955701	222956900	Up	1.45	9.81655e-05
chr2	158237501	158238500	Up	1.72	9.4691e-05
chr2	56067601	56068600	Up	1.71	9.4691e-05
chr2	145650501	145651500	Up	1.71	9.46909e-05	DKFZp686O1327
chr2	154186301	154187300	Up	1.72	9.46909e-05
chr2	163101701	163102700	Down	-1.22	9.37624e-05	FAP
chr2	217363201	217364200	Down	-1.09	9.35885e-05	RPL37A
chr2	216300101	216301100	Down	-1.28	9.28179e-05	FN1
chr2	82899701	82900700	Up	1.83	9.22361e-05
chr2	231595301	231596300	Down	-1.39	8.62105e-05	CAB39
chr2	216270301	216271300	Down	-1.39	8.62105e-05	FN1
chr2	206546501	206547800	Down	-1.23	8.53829e-05	NRP2
chr2	3628801	3629800	Down	-1.61	8.53453e-05	RPS7
chr2	104608801	104609800	Up	1.53	8.40466e-05
chr2	167843001	167844000	Up	1.53	8.40466e-05	XIRP2
chr2	116426101	116427100	Up	1.52	8.40465e-05	DPP10
chr2	110308201	110309200	Up	1.52	8.40464e-05	2018-09-10
chr2	66199201	66200200	Up	1.86	8.40193e-05
chr2	177710801	177711900	Up	1.65	8.29866e-05
chr2	82811101	82812100	Up	1.64	8.29865e-05
chr2	28994001	28995000	Down	-1.75	8.2985e-05	PPP1CB
chr2	173366901	173367900	Down	-1.42	8.13456e-05	ITGA6
chr2	145680601	145681600	Up	1.56	7.77625e-05	DKFZp686O1327
chr2	144426301	144427300	Up	1.56	7.71167e-05	ARHGAP15
chr2	231665901	231666900	Down	-1.65	7.60185e-05	CAB39
chr2	70351601	70352600	Down	-1.67	7.60185e-05	LOC100133985
chr2	28635801	28637400	Down	-1.06	7.23717e-05	FOSL2
chr2	47698501	47699500	Up	1.49	7.19758e-05	MSH2
chr2	43278901	43279900	Down	-1.94	7.07976e-05
chr2	178129001	178130100	Down	-1.12	6.772e-05	NFE2L2
chr2	191826701	191827900	Down	-1.45	6.63196e-05	GLS
chr2	17792101	17793100	Up	1.79	6.3826e-05	VSNL1
chr2	10654401	10655800	Down	-1.24	6.38188e-05
chr2	47168001	47169000	Down	-2	6.37673e-05	MCFD2
chr2	160630801	160631800	Down	-1.47	6.15547e-05	CD302
chr2	220549301	220550300	Down	-1.56	6.05455e-05
chr2	9143101	9144100	Down	-1.68	6.03371e-05	MBOAT2
chr2	208028901	208029900	Down	-1.21	5.89076e-05	KLF7
chr2	231687801	231688800	Down	-1.9	5.82624e-05
chr2	142041301	142042700	Up	1.58	5.65746e-05	LRP1B
chr2	231686301	231687500	Down	-1.68	5.63687e-05
chr2	216295801	216296800	Down	-1.31	5.55711e-05	FN1
chr2	189979501	189980600	Up	1.62	5.52427e-05	COL5A2
chr2	206158701	206159700	Up	1.62	5.52427e-05	PARD3B
chr2	229589201	229590200	Up	1.61	5.52427e-05
chr2	63659301	63660300	Up	1.62	5.52426e-05	WDPCP
chr2	27851101	27852400	Down	-1.29	5.50693e-05	CCDC121
chr2	173306301	173307300	Down	-1.18	5.47529e-05	ITGA6
chr2	64370601	64372000	Down	-1.23	5.43978e-05	PELI1
chr2	182767901	182769100	Down	-1.39	5.38452e-05	SSFA2
chr2	27600901	27601900	Down	-1.39	5.38452e-05	ZNF513
chr2	165697501	165698500	Down	-1.18	5.37737e-05	COBLL1
chr2	38967501	38968700	Down	-1.73	5.26093e-05
chr2	173355001	173356200	Down	-1.5	5.02703e-05	ITGA6
chr2	192560201	192561200	Down	-1.49	5.02703e-05
chr2	113408401	113409400	Down	-1.25	4.81284e-05	SLC20A1
chr2	113880001	113881500	Down	-1.31	4.74982e-05	IL1RN
chr2	173347401	173348400	Down	-1.52	4.57965e-05	ITGA6
chr2	65505201	65506200	Down	-1.53	4.57965e-05
chr2	220407801	220408800	Down	-1.41	4.57047e-05	CHPF
chr2	216279301	216280400	Down	-1.42	4.57047e-05	FN1
chr2	86850301	86851400	Down	-1.74	4.54064e-05	RNF103
chr2	157197801	157199100	Down	-1.35	4.51147e-05
chr2	66381101	66382100	Up	1.75	4.46097e-05
chr2	177719401	177720400	Up	1.75	4.46096e-05
chr2	62695401	62696400	Up	1.75	4.46096e-05
chr2	172427501	172428500	Up	1.75	4.46095e-05
chr2	221508001	221509000	Up	1.76	4.46095e-05
chr2	24575001	24576000	Down	-1.91	4.46082e-05	ITSN2
chr2	32235401	32236600	Down	-1.62	4.43814e-05	MEMO1
chr2	133073401	133074500	Up	1.37	4.36674e-05
chr2	9526801	9527800	Down	-1.43	4.13342e-05	ASAP2
chr2	133020401	133021500	Up	1.02	4.12796e-05
chr2	173313701	173315000	Down	-1.45	4.04076e-05	ITGA6
chr2	173317101	173318200	Down	-1.45	3.92065e-05	ITGA6
chr2	172967201	172968300	Down	-1.46	3.86692e-05	DLX2
chr2	180713801	180714800	Up	1.59	3.6187e-05	ZNF385B
chr2	180402701	180403700	Up	1.6	3.61868e-05	ZNF385B
chr2	115343901	115344900	Up	2.08	3.47984e-05	DPP10
chr2	154203401	154204500	Up	1.63	3.35337e-05
chr2	26294001	26295000	Down	-1.72	3.34374e-05	RAB10
chr2	217371901	217372900	Down	-1.63	3.16879e-05
chr2	173315201	173316200	Down	-1.76	3.16505e-05	ITGA6
chr2	101164601	101165600	Up	1.83	2.87442e-05
chr2	233881801	233882800	Up	1.83	2.87442e-05
chr2	102623101	102624200	Up	1.84	2.87442e-05	IL1R2
chr2	5659301	5660300	Up	1.84	2.87442e-05
chr2	119792401	119793400	Up	1.83	2.87441e-05
chr2	66001301	66002300	Up	1.76	2.81657e-05
chr2	28021401	28022400	Down	-1.6	2.74805e-05	RBKS
chr2	26359701	26360700	Down	-1.75	2.72996e-05	RAB10
chr2	29033401	29034500	Down	-1.52	2.68412e-05	SPDYA
chr2	227655901	227657300	Down	-1.32	2.65085e-05	IRS1
chr2	113876601	113878400	Down	-1.21	2.47937e-05	IL1RN
chr2	22792101	22793100	Up	1.66	2.46835e-05
chr2	58036301	58037300	Up	1.65	2.46835e-05
chr2	109150001	109151100	Down	-1.7	2.46822e-05	LIMS1
chr2	18222701	18223800	Up	1.79	2.28493e-05
chr2	122124501	122125500	Down	-2.09	2.25854e-05	CLASP1
chr2	196774401	196775600	Up	1.61	2.2388e-05	DNAH7
chr2	29337601	29338600	Down	-1.86	2.13236e-05	CLIP4
chr2	54806501	54807500	Down	-1.69	1.97551e-05	SPTBN1
chr2	179552701	179553700	Up	1.92	1.77515e-05	TTN
chr2	177498401	177499400	Up	1.95	1.63774e-05	LOC375295
chr2	74668201	74669500	Down	-1.43	1.62832e-05	RTKN
chr2	198349501	198350500	Down	-1.44	1.62832e-05
chr2	26256301	26258100	Down	-1.34	1.59229e-05	RAB10
chr2	70779701	70781000	Down	-1.3	1.50936e-05	TGFA
chr2	172959401	172960600	Down	-1.3	1.44849e-05
chr2	95622501	95623700	Up	1.7	1.42281e-05
chr2	156587801	156589100	Up	1.69	1.42281e-05
chr2	85197901	85199000	Down	-1.76	1.39032e-05	KCMF1
chr2	10090701	10091800	Down	-1.66	1.22899e-05	GRHL1
chr2	9770001	9771000	Down	-1.58	1.06578e-05	YWHAQ
chr2	164511501	164512700	Up	1.59	1.05629e-05	FIGN
chr2	54086301	54087600	Down	-1.51	1.02553e-05	GPR75
chr2	18686901	18688000	Up	1.72	1.02151e-05
chr2	64880301	64881900	Down	-1.14	9.85626e-06	SERTAD2
chr2	173342901	173344100	Down	-1.36	9.65055e-06	ITGA6
chr2	29029001	29030100	Down	-1.63	9.50836e-06
chr2	143680801	143681800	Up	1.86	9.3191e-06	KYNU
chr2	89838501	89839500	Up	1.35	8.63821e-06
chr2	208104201	208105300	Down	-1.45	8.41905e-06
chr2	157292201	157293300	Down	-1.55	7.67323e-06	GPD2
chr2	201980201	201982000	Down	-1.07	7.60334e-06	CFLAR
chr2	88315101	88316800	Down	-1.22	7.33565e-06
chr2	22546701	22547700	Up	1.99	6.88901e-06
chr2	28639901	28641200	Down	-1.35	6.48969e-06
chr2	127975801	127977100	Down	-1.44	6.45374e-06
chr2	217640001	217641200	Up	1.82	6.38363e-06
chr2	187726801	187727800	Up	2.02	6.36534e-06
chr2	70140601	70141900	Down	-1.3	6.02736e-06	MXD1
chr2	203240201	203241700	Down	-1.59	5.84365e-06	BMPR2
chr2	100105701	100106900	Down	-1.71	5.42057e-06	REV1
chr2	207938401	207939800	Down	-1.23	5.00976e-06
chr2	128283401	128284800	Down	-1.33	4.78472e-06	IWS1
chr2	28989101	28990300	Down	-1.75	4.59976e-06	PPP1CB
chr2	216911501	216912500	Up	1.97	4.52783e-06	PECR
chr2	231587901	231589400	Down	-1.47	4.52599e-06	CAB39
chr2	74211401	74212900	Down	-1.59	4.2115e-06
chr2	78618201	78619300	Up	1.95	2.96671e-06
chr2	192541601	192543500	Down	-1.02	2.94237e-06	OBFC2A
chr2	21368501	21369500	Up	2.05	2.63757e-06
chr2	220027001	220028200	Up	1.85	2.62578e-06	SLC23A3
chr2	110872301	110873500	Down	-1.66	2.54819e-06	MALL
chr2	238626001	238627200	Down	-1.87	2.53554e-06	LRRFIP1
chr2	231589601	231590700	Down	-2.02	2.48762e-06	CAB39
chr2	173345001	173346300	Down	-1.5	2.48524e-06	ITGA6
chr2	208024801	208026400	Down	-1.25	2.47144e-06	KLF7
chr2	207940501	207941800	Down	-1.38	2.2326e-06
chr2	29117101	29118600	Down	-1.25	1.65469e-06	WDR43
chr2	161263901	161265400	Down	-1.75	1.48939e-06	RBMS1
chr2	235860201	235861300	Down	-1.75	1.48938e-06	SH3BP4
chr2	88780701	88781800	Up	2.17	1.45761e-06
chr2	28612801	28614100	Down	-1.39	1.26801e-06	FOSL2
chr2	52498001	52499000	Up	2.11	1.23e-06
chr2	9546401	9548200	Down	-1.7	1.14877e-06	ITGB1BP1
chr2	47402501	47404500	Down	-1.24	1.11117e-06	CALM2
chr2	80034601	80035600	Up	2.37	1.09899e-06	CTNNA2
chr2	242163301	242165200	Down	-1.41	1.0438e-06	ANO7
chr2	161126201	161127600	Down	-1.87	9.09958e-07
chr2	242640701	242641900	Down	-1.5	8.20799e-07	ING5
chr2	70746901	70748600	Down	-1.66	7.79515e-07	TGFA
chr2	238600501	238602400	Down	-1.28	7.58382e-07	LRRFIP1
chr2	27603001	27604400	Down	-1.31	6.38407e-07	ZNF513
chr2	106014501	106016100	Down	-1.37	5.92935e-07	FHL2
chr2	36582201	36583900	Down	-1.27	5.10787e-07	CRIM1
chr2	54797401	54799100	Down	-1.4	4.58927e-07	SPTBN1
chr2	173297101	173299100	Down	-1.38	4.23632e-07	ITGA6
chr2	105994401	105995900	Down	-1.38	3.43317e-07	FHL2
chr2	202033701	202035000	Down	-1.51	3.20554e-07	CFLAR
chr2	43300601	43302200	Down	-1.28	2.56899e-07
chr2	182761001	182762300	Down	-1.87	2.30192e-07	SSFA2
chr2	101623501	101625500	Down	-1.1	2.16621e-07	RPL31
chr2	54800401	54802200	Down	-1.4	1.91626e-07	SPTBN1
chr2	29171701	29173600	Down	-1.59	1.67694e-07
chr2	208030201	208032200	Down	-1.41	1.39618e-07	KLF7
chr2	173303201	173304900	Down	-1.31	1.27657e-07	ITGA6
chr2	173307901	173309800	Down	-1.38	1.25587e-07	ITGA6
chr2	241407801	241409600	Down	-1.31	1.22147e-07
chr2	55462701	55464500	Down	-1.3	8.30846e-08	MTIF2
chr2	173310901	173312700	Down	-1.34	6.80294e-08	ITGA6
chr2	25578301	25579300	Up	2.68	6.17226e-08
chr2	9983401	9984900	Down	-1.93	4.11655e-08	TAF1B
chr2	48541101	48542900	Down	-1.53	3.77144e-08	FOXN2
chr2	203129801	203132300	Down	-1.35	2.75168e-08	NOP58
chr2	173940001	173942200	Down	-1.32	2.02901e-08	ZAK
chr2	73297801	73299700	Down	-1.32	1.94697e-08	SFXN5
chr2	141815601	141816600	Up	2.72	1.80501e-08	LRP1B
chr2	208018001	208020900	Down	-1.47	4.72967e-09	KLF7
chr2	208005201	208007000	Down	-1.63	4.61151e-09	KLF7
chr2	28619701	28623300	Down	-1.19	1.98931e-09	FOSL2
chr2	64680501	64682500	Down	-1.45	1.56336e-09	LGALSL
chr2	24298701	24300400	Down	-1.51	1.44471e-09	SF3B14
chr2	43446101	43455500	Down	-2.02	1.41331e-09	ZFP36L2
chr2	54803101	54805300	Down	-1.83	1.05825e-09	SPTBN1
chr2	20397401	20425800	Down	-2.02	4.45314e-10	SDC1
chr2	113535301	113541800	Down	-1.19	2.19212e-10	IL1A
chr2	151330201	151344600	Down	-1.29	1.32089e-10	RND3
chr2	74648601	74654000	Down	-1.73	1.04523e-10	WDR54
chr2	173291501	173294400	Down	-1.64	7.94553e-11	ITGA6
chr2	173300001	173302500	Down	-1.53	6.64265e-11	ITGA6
chr2	151321401	151328900	Down	-1.66	5.61232e-11	RND3
chr2	26361801	26364400	Down	-1.69	4.96047e-11
chr2	10587101	10589300	Down	-1.57	4.65992e-11	ODC1
chr2	113529201	113534900	Down	-1.67	4.03856e-11	IL1A
chr2	231576801	231579200	Down	-1.49	2.24305e-11	CAB39
chr2	173320001	173327500	Down	-1.4	1.73277e-11	ITGA6
chr2	122287601	122289600	Down	-1.27	1.34969e-11	CLASP1
chr2	28973701	28976800	Down	-1.59	1.29173e-11	PPP1CB
chr2	10578201	10580700	Down	-1.5	1.03931e-11
chr2	239195601	239199100	Down	-1.56	6.35766e-12	PER2
chr2	207996901	208004300	Down	-1.63	5.8016e-12	KLF7
chr2	178086801	178090800	Down	-1.25	5.08402e-12	HNRNPA3
chr2	28614501	28617800	Down	-1.17	4.62235e-12	FOSL2
chr2	85131901	85135800	Down	-1.3	4.59939e-12	TMSB10
chr2	208007301	208013500	Down	-1.57	3.88859e-12	KLF7
chr2	217368301	217371400	Down	-1.19	3.47885e-12
chr2	173371001	173375300	Down	-1.61	3.22746e-12
chr2	95958201	95961200	Down	-1.33	2.91875e-12
chr2	113422001	113425700	Down	-1.44	2.74791e-12
chr2	219135101	219138300	Down	-1.3	2.70608e-12	PNKD
chr2	216288901	216292400	Down	-1.5	2.64606e-12	FN1
chr2	54784901	54787800	Down	-1.58	2.29798e-12	SPTBN1
chr2	232316901	232319400	Down	-1.55	1.52195e-12
chr20	30249101	30250200	Down	-1.06	0.000354851
chr20	30778501	30779500	Down	-1.46	9.83386e-05	TSPY26P
chr20	3869401	3870400	Down	-1.57	9.8164e-05	PANK2
chr20	33865701	33866700	Down	-1.24	8.45313e-05	EIF6
chr20	39316601	39317700	Up	1.17	8.3501e-05	MAFB
chr20	62512701	62513700	Down	-1.86	8.33037e-05	TPD52L2
chr20	47721801	47722800	Down	-1.76	8.2985e-05
chr20	61569301	61570300	Down	-1.77	8.2985e-05	C20orf11
chr20	51874001	51875000	Up	1.56	7.77625e-05	TSHZ2
chr20	17926901	17927900	Down	-1.65	7.60185e-05	SNX5
chr20	32254801	32255800	Down	-1.67	7.60185e-05	ACTL10
chr20	43879501	43880500	Down	-1.36	7.55395e-05	SLPI
chr20	54693701	54694700	Up	1.68	6.67332e-05
chr20	47861701	47862700	Down	-1.44	6.63196e-05	ZNFX1
chr20	26151401	26152400	Up	1.79	6.3826e-05
chr20	26318101	26319100	Up	1.11	6.31645e-05
chr20	8469901	8471200	Up	1.46	6.0547e-05	PLCB1
chr20	17591401	17592400	Down	-1.1	6.02576e-05
chr20	43537701	43539400	Down	-1.21	5.35952e-05	PABPC1L
chr20	36517801	36518900	Up	1.54	5.16498e-05
chr20	42733501	42734500	Up	1.57	4.71478e-05
chr20	47662701	47664300	Down	-1.33	4.67085e-05	CSE1L
chr20	25262301	25263500	Down	-1.33	4.62049e-05	PYGB
chr20	57068001	57069000	Up	1.75	4.46096e-05	APCDD1L
chr20	60907301	60908300	Down	-1.76	4.18362e-05	LAMA5
chr20	23028601	23029600	Down	-1.94	3.99885e-05	THBD
chr20	54634501	54635600	Up	1.59	3.61869e-05
chr20	43976401	43977700	Down	-1.07	3.23858e-05	SDC4
chr20	2632301	2633900	Down	-1.09	3.03247e-05	NOP56
chr20	52445301	52446300	Down	-1.52	2.68412e-05
chr20	25253701	25254800	Down	-1.56	2.61846e-05	PYGB
chr20	61531501	61532800	Down	-1.12	2.50126e-05	DIDO1
chr20	45312201	45313300	Down	-1.74	2.50074e-05	SLC13A3
chr20	48310601	48311600	Up	1.69	2.32881e-05	B4GALT5
chr20	21085201	21086300	Up	1.69	2.3288e-05
chr20	59178201	59179300	Up	1.68	2.3288e-05
chr20	56284601	56286000	Down	-1.39	2.12777e-05	PMEPA1
chr20	47287401	47288400	Up	1.92	1.77515e-05	PREX1
chr20	17940501	17941500	Down	-2.24	1.63042e-05	SNX5
chr20	19955401	19956900	Down	-1.31	1.44849e-05	RIN2
chr20	6080301	6081600	Down	-1.68	1.22899e-05	FERMT1
chr20	29652401	29653800	Up	0.85	1.16276e-05
chr20	60408001	60409100	Up	2.18	7.57405e-06	CDH4
chr20	46407901	46408900	Down	-2.26	7.42391e-06	SULF2
chr20	49046301	49047500	Down	-1.48	4.86292e-06
chr20	30192701	30194000	Down	-1.26	3.77096e-06	ID1
chr20	47482701	47483900	Up	1.93	3.74941e-06
chr20	25274401	25276200	Down	-1.06	3.62402e-06	PYGB
chr20	45042801	45043800	Up	2.21	2.1054e-06
chr20	37047701	37049300	Down	-1.28	1.91848e-06	LOC388796
chr20	3906301	3908000	Down	-1.62	1.76056e-06
chr20	34289801	34291400	Down	-1.07	9.92583e-07	RBM39
chr20	43951601	43953800	Down	-1.13	8.3626e-07
chr20	25258501	25260200	Down	-1.46	8.25051e-07	PYGB
chr20	42092301	42093800	Down	-1.18	8.25024e-07	SRSF6
chr20	17550001	17551300	Down	-1.2	7.92178e-07	DSTN
chr20	41153501	41154500	Up	2.28	7.57401e-07	PTPRT
chr20	62332401	62333900	Down	-1.58	5.38885e-07	ARFRP1
chr20	43877401	43879100	Down	-1.36	2.42503e-07
chr20	14316901	14318800	Down	-1.2	1.04749e-07	FLRT3
chr20	25255501	25257600	Down	-1.35	6.66916e-08	PYGB
chr20	25271901	25273600	Down	-1.65	3.45018e-08	PYGB
chr20	56270401	56272300	Down	-1.52	1.92585e-08	PMEPA1
chr20	4682501	4684700	Down	-1.26	1.90341e-08
chr20	10614501	10620800	Down	-1.41	1.2931e-08	JAG1
chr20	25227701	25229900	Down	-1.34	3.44909e-09	PYGB
chr20	47898301	47907600	Down	-1.51	1.29649e-09	ZNFX1-AS1
[truncated: 1,323 more rows]
