# Supplementary material for: HNRNPK maintains epidermal progenitor function through transcription of proliferation genes and degrading differentiation promoting mRNAs
Source: Nat Commun. 2019 Sep 13;10:4198. doi: 10.1038/s41467-019-12238-x (PMC6744489; doi:10.1038/s41467-019-12238-x)
Supplement: Supplementary file 8 — Source Data [file 41467_2019_12238_MOESM8_ESM.xlsx]

## Sheet: Figure 1
Figure 1a		CTLi				HNRNPKi
	HNRNPK	85.47	99.94	100	129.12	5.7	6.9	9.52	6.55
Figure 1b		CTLi			HNRNPKi
	Cell number X 10e4	46	32.25	26.7	2.705	2.68	3.185
Figure 1c		CTLi				HNRNPKi
	LCE3D	1	0.91	1	1.33	2.32	1.88	0.34	0.39
	FLG	1	0.9	1	0.96	4.17	3.7	0.72	0.44
	LOR	1	0.57	1	2.66	7.05	3.51	1.91	3.17
	KLF4	1	1.23	1	1.07	5.1	4.89	2.75	2.09
	ZNF750	1	0.95	1	1.15	9.68	9.17	4.38	3.22
	GRHL3	1	1.05	1	1.17	13.02	14.56	7.34	6.11
	K1	1	1.19	1	3.95	40.65	36.22	40.81	23.77
	K10	1	1.47	1	0.89	88.86	92.29
Figure 1e
		CTLi-day 3		HNRNPKi-day 3
	K1	1	1	4.44	12.73
	K10	1	1	2.11	13.93
	FLG	1	1	4.38	7.67
Figure 1g
	Day 3	GFP-CTLi		dsRED-HNRNPKi		dsRED-CTLi		GFP-HNRNPKi
		52	47	48	53	58	64	42	36
	Day 18	GFP-CTLi			dsRED-HNRNPKi			dsRED-CTLi			GFP-HNRNPKi
		96.751	97.768	92.663	3.249	2.232	7.337	94.357	89.011	95.55	5.643	10.989	4.45

## Sheet: Figure S1
Figure S1a		CTL	CTL		PABPC1i	PABPC1i		PABPC4i	PABPC4i		HNRNPKi	HNRNPKi		HNRNPH1i	HNRNPH1i		HNRNPH2i	HNRNPH2i		SYNCRIPi	SYNCRIPi		SRSF7i	SRSF7i
		100	100		8	6		13	11		8	13		25	20		5	2		20	17		24	22
Figure S1b
		CTL	CTL		PABPC1i	PABPC1i		PABPC4i	PABPC4i		HNRNPKi	HNRNPKi		HNRNPH1i	HNRNPH1i		HNRNPH2i	HNRNPH2i		SYNCRIPi	SYNCRIPi		SRSF7i	SRSF7i
	KLF4 expression	1	1		0.5	1		1.1	0.7		4	6		0.8	0.5		1.2	0.8		1	1.4		1.3	1
Figure S1c		CTL-Bi			HNRNPK-Bi
	HNRNPK expression	100	93.3033	100	15.1774	13.6787	10.01
Figure S1d		CTLi-Bi			HNRNPKi-Bi
	Cell number X 10e4	36.575	37.75	21.875	1.415	1.368	2.17
Figure S1e		CTLi		HNRNPKi
	% apoptotic cell	5.73	4.9	6.55	9.24
Figure S1f
		CTL-Bi			HNRNPK-Bi
	LCE3D	1	0.972655	1	86.8227	88.647	47.5048
	FLG	1	0.965936	1	7.51618	7.88986	9.51
	LOR	1	1.14076	1	8.22491	10.126	7.05
	K1	1	2.04202	1	11.8762	15.7797	76.11
	K10	1	1.37554	1	16.1113	16.3362	10.49
	KLF4	1	0.952638	1	4.43828	4.11245	3.58
	ZNF750	1	0.965936	1	18.7654	18.2522	18.0009
	GRHL3	1	0.946058	1	21.7057	20.1122	10.4107

## Sheet: Figure 2
Figure 2e
		CTLi-HNRNPK IP			HNRNPKi-HNRNPK IP			CTLi-IGG			HNRNPKi-IGG
	GRHL3	2.26	0.99	0.78	0.02	0.04	0.01	0.05	0.01	0.02	0.02	0.01	0.01
	KLF4	0.95	0.18	0.32	0.02	0.03	0.01	0.09	0	0.03	0.01	0	0
	ZNF750	5.56	2.22	1.91	0.04	0.05	0.01	0.03	0	0.01	0	0.01	0
	CDKN1A	1.92	2.2	1.88	0.05	0.13	0.09	0.01	0.01	0.01	0	0.01	0.01
	GAPDH	0.1	0.06	0.01	0	0	0	0.02	0	0	0	0	0
Figure 2f
		CTLi			HNRNPKi
	GRHL3	1.12038	0.99854	0.74375	6.72323	6.67816	3.17591
	KLF4	1.00057	0.63181	1.08297	4.64321	3.91547	6.18569
	ZNF750	0.79776	1.00156	1.03818	3.81772	3.92635	3.65588
	CDKN1A	1.24309	0.97269	1.00084	2.87489	2.83974	2.16775
Figure 2g
		CTLi			HNRNPKi
	GRHL3	3.11	2.77	3.11	3.48	3.88	3.69
		CTLi			HNRNPKi
	KLF4	1.47	1.16	0.97	2.71	3.18	3.21
		CTLi			HNRNPKi
	ZNF750	0.9	1.83	1.55	1.73	2.67	2.85
Figure 2h
		CTLi		HNRNPKi		HNRNPKi+GRHL3i		HNRNPKi+KLF4i
	LCE3D	1	1.15	5.94	4.01	0.15	0.2	1.93	2.38
	FLG	1	0.78	5.39	2.96	1.02	1.04	0.89	0.57
	TGM1	1	0.43	10.51	10.68	4.46	4.58	3.44	3.85
	K1	1	0.46	9.58	5.92	2.58	2.16	10.41	10.65
	K10	1	0.3	10.49	3.7	1.84	2.25	4.65	5.77
	GRHL3	1	0.44	4.96	4.15	0.93	0.84	3.55	3.98
	KLF4	1	0.82	4.31	2.9	2.54	2.72	1.54	1.67
	ZNF750	1	0.37	4.93	5.74	3.72	4.62	4.39	5.08

## Sheet: Figure S2
Figure s2a
		CTLi-HNRNPK IP			HNRNPKi-HNRNPK IP			CTLi-IGG			HNRNPKi-IGG
	CDKN1A	1.92	2.2	1.88	0.05	0.13	0.09	0.01	0.01	0.01	0	0.01	0.01
Figure s2b
		CTLi					HNRNPKi
	P21	3.13	1.02	1.37	2.02	1.17	4.25	1.28	3.7	2.77	2.43
Figure s2c		CTLi				HNRNPKi				HNRNPKi+CDKN1Ai
	SPRR1A	1.32	1	1	7.53	15.73	16.26	24.9	19.13	15.28	16.73	19.48	22.84
	IVL	1.95	1	1	10.66	16.93	20.7	32.32	43.23	13.63	13	24.15	28.59
	GRHL3	1.54	1	1	0.98	8.77	7.63	9.88	13.22	6.81	7.31	8.9	10.08
	KLF4	1.27	1	1	1.01	8.08	5.92	3.12	4.84	5.71	5.63	3.01	3.94
Figure s2d		CTLi			HNRNPKi			HNRNPKi+CDKN1Ai			CDKN1Ai
	Cell number X 10e4	5.1	5.9	6	3.4	1.68	1.87	1.71	1.61	1.88	18.4	15.5	21.7
Figure s2e
		CTLi				HNRNPKi				HNRNPKi+CDKN1Ai				CDKN1Ai
	CCNA2	1	0.79	1	0.62	0.18	0.16	0.16	0.16	0.64	0.16	0.51	0.57	1.5	1	1.01	0.76
	CDK4	1	0.85	1	0.96	0.75	0.69	0.74	0.95	0.67	0.14	0.58	0.67	1.06	1.07	1.02	1.14
	MKI67	1	0.98	1	0.69	0.23	0.19	0.11	0.13	0.52	0.15	0.39	0.46	1.45	1.29	0.98	0.93
Figure s2f		CTLi		HNRNPKi		HNRNPKi+GRHL3i		HNRNPKi+KLF4i
	Cell number X 10e4	87.75	96.75	36	27	13.5	18	15.75	20.25
Figure s2g
		CTLi						HNRNPKi						HNRNPKi+GRHL3i						HNRNPKi+KLF4i
	CCNA2	0.99	1	1	0.57	1	0.31	0.26	0.18	0.53	0.63	0.34	0.23	0.29	0.35	0.22	0.22	0.34	0.53	0.16	0.15	0.25	0.39	0.1	0.12
	CDK4	1	1	1	0.65	1	0.42	0.25	0.27	0.39	0.43	0.43	0.3	0.38	0.47	0.42	0.43	0.48	0.58	0.26	0.26	0.44	0.56	0.5	0.42
	MKI67	1	1	1	0.62	1	0.79	0.26	0.17	0.45	0.58	0.4	0.36	0.21	0.3	0.21	0.24	0.44	0.6	0.13	0.12	0.11	0.11	0.33	0.46

## Sheet: Figure 3
Figure 3a		CTLi-DDX6 IP			HNRNPKi-DDX6 IP			CTLi-IGG			HNRNPKi-IGG
	GRHL3	0.76	0.5	0.26	0.06	0.1	0.02	0.05	0.01	0.02	0.02	0.01	0.01
	KLF4	1.97	0.74	0.67	0.07	0.13	0.02	0.09	0	0.03	0.01	0	0
	ZNF750	1.15	1.16	0.4	0.05	0.09	0.03	0.03	0	0.01	0	0.01	0
	GAPDH	0.14	0.02	0.02	0	0	0	0.02	0	0	0	0	0
Figure 3b
		CTLi-HNRNPK IP				DDX6i-HNRNPK IP				CTLi-IGG				DDX6i-IGG
	GRHL3	8.24	8.56	19.0528	37.32	13.22	11.77	34.3426	30.74	0.03	0.01	0.0519018	0.48	0.07	0.58	0.14885	0.11
	KLF4	1.77	10.81	5.39614	13.38	2.69	4.77	13.3793	8.53	0.01	0.01	0.0630189	0.75	0.1	0.74	0.240137	0.1
	ZNF750	9.47	9.68	22.974	23.13	14.28	15.25	35.5537	35.06	0.04	0.03	0.126914	1.35	0.1	0.58	0.252076	0.27
	GAPDH	0.18	0.2	0.0059954	0.34	0.2	0.18	0.00802141	0.36	0.02	0.01	0.000270529	0.03	0.03	0.06	0.000600342	0.02
Figure 3c
Figure 3d

## Sheet: Figure 5
Figure 5f			CTLi-HNRNPK CHIP		HNRNPKi-HNRNPK CHIP		CTLi-IGG		HNRNPKi-IGG
		gCCNA2	0.03	0.02	0	0	0	0.003	0	0.001
		gFGFBP1	0.06	0.08	0.01	0.02	0.01	0.005	0	0.003
		gHMG20B	0.01	0.02	0	0	0	0	0	0.001
		gMYC	0.05	0.08	0.01	0.02	0.02	0.003	0	0.003
Figure 5g			CTLi			HNRNPKi
		HNRNPK	1.12	0.91	1	0.02	0.03	0.03
		CCNA2	1.09	1	0.96	0.04	0.07	0.07
		FGFBP1	1.17	1	1	0.02	0.03	0.04
		HMG20B	1.09	0.93	1	0.15	0.25	0.28
		MYC	1.23	1	0.97	0.21	0.32	0.31

## Sheet: Figure 6
Figure 6a
Figure 6i			CTLi-RNA POL II CHIP		HNRNPKi-RNA POL II CHIP		CTLi-IGG		HNRNPKi-IGG
		gCCNA2	0.06	0.06	0.01	0.02	0		0
		gMYC	0.56	0.53	0.05	0.05	0		0
		gFGFBP1	0.45	0.4	0.02	0.04	0		0
		gITGB4	0.2	0.21	0.03	0.04	0		0
		gPTHLH	0.48	0.48	0.03	0.04	0		0
		gCCND2	0.4	0.5	0.01	0.06	0		0
		gEGFR	0.16	0.19	0.02	0.04	0		0
		gCYR61	0.56	0.61	0.05	0.11	0		0
Figure 6j			CTLi			HNRNPKi
		HNRNPK	1.12	0.91	1	0.02	0.03	0.03
		CCND2	1.03071	0.99809	0.59175	0.41147	0.37257	0.22737
		EGFR	1	1.21	1.02	0.39	0.39	0.47
		ITGB4	1.13	0.95	1	0.15	0.22	0.23
		PTHLH	1	0.98	0.78	0.14	0.13
		CYR61	1.09585	0.89828	0.99803	0.39577	0.2593	0.35336
Figure 6k

## Sheet: Figure 7
Figure 7a
		D HNRNPK-ChIP		A HNRNPK-ChIP		D RNA Pol2 Ser2-ChIP		A RNA Pol2 Ser2-ChIP		D IGG		A IGG
	MYC position 1	0.008	0.011	0.021	0.006	0.005	0.003	0.163	0.162		0		0		D= -actinomycin D
	MYC Position 2	0.023	0.045	0.026	0.015	0.124	0.141	0.005	0.014		0		0		A= + actinomycin D
Figure 7b
		D HNRNPK-ChIP		A HNRNPK-ChIP		D RNA Pol2 Ser2-ChIP		A RNA Pol2 Ser2-ChIP		D IGG		A IGG
	EGFR Position 1	0.005	0.008	0.021	0.008	0.006	0.01	0.111	0.128		0		0
	EGFR Position 2	0.017	0.01	0.035	0.007	0.059	0.068	0.013	0.016	0.001		0.001
Figure 7c
		D HNRNPK-ChIP		A HNRNPK-ChIP		D RNA Pol2 Ser2-ChIP		A RNA Pol2 Ser2-ChIP		D IGG		A IGG
	CYR61 Position 1	0.007	0.009	0.026	0.007	0.008	0.009	0.134	0.132		0		0
	CYR61 position 2	0.022	0.01	0.018	0.009	0.053	0.04	0.007	0.016	0.002		0

## Sheet: Figure s5
Figure S5c
			CTLi-RNA POL II CHIP		HNRNPKi-RNA POL II CHIP		HNRNPKi+KLF4i RNA POL II CHIP		CTLi-IGG		HNRNPKi-IGG		HNRNPKi+KLF4i IGG
		gCCNA2	0.574	0.685	0.318	0.301	0.204	0.147	0	0.001	0.01	0.006	0	0
		gMYC	4.063	4.611	2.987	3.222	2.961	2.325	0	0.004	0.014	0.009	0	0
		gFGFBP1	2.953	2.933	0.956	0.986	0.768	0.897	0	0.002	0.01	0.007	0	0
		gITGB4	4.915	5.297	1.7	1.741	1.722	1.514	0	0.001	0.011	0.012	0	0
		gPTHLH	4.609	5.391	0.421	0.36	0.403	0.494	0.001	0.003	0.014	0.007	0	0.002
		gCCND2	2.55	2.53	0.904	0.896	1.064	0.948	0	0.002	0.014	0.008	0	0
		gCYR61	5.128	5.138	1.576	1.638	0.826	0.776	0	0.004	0.019	0.01	0	0

## Sheet: Figure s6
Figure s6a
Figure s6b
Figure s6c
